# Supplementary material for: Re-emerging threat of Trypanosoma cruzi vector transmission in El Salvador, update from 2018 to 2020
Source: Infect Dis Poverty. 2022 Aug 9;11:89. doi: 10.1186/s40249-022-01008-5 (PMC9361614; doi:10.1186/s40249-022-01008-5)
Supplement: Supplementary file 1 — Additional file 1. Details of survey area in this study. [file 40249_2022_1008_MOESM1_ESM.xlsx]

## Sheet: Hoja1
Supplemental Table 1. Details of survey area in this study.
Departament	Municipality	Cantón	Caserío (Rural Area)	Urban Area	Date of collection	Visited Houses	Infested Houses
Morazán	Perquín	Casa Blanca	Casa Blanca		2018-09-07	7	1
Sonsonate	Armenia	Valle Nuevo	El Cocal		2018-12-11	2	2
	Nahuizalco	Sabana San Juan Abajo	Los Morán
Morazán	San Fernando	Azacualpa	Ocotillo		2019/1/31 and 2019/2/1	16	3
			Bolero
		Cañaverales	El Jagua
La Unión	Anamoros	Carbonal	Villatoro		2019/2/4 and 2019/2/5	7	1
	Santa Rosa			Barrio el calvario
Sonsonate	Acajutla	Metalío	Porvenir		2019-02-08	3	1
La Paz	San Pedro Nonualco	San Ramón	Zacatal		2019-02-12	10	4
			El Zapotal
San Miguel	Ciudad Barrios	San Matías	San Carlos Pérez		2019/2/14 and 2019/2/15	20	11
			Los Perez
			Los Orellana
				Col. Las Palmeras
				Col. Gerardo Barrios
			San Carlos
Chalatenango	La Laguna	La Cuchilla	La cuchilla		2019-02-21	31	14
		Las Pacayas	Las Gilonas
			Las Giraldas
	San Ignacio	El Carmen	Jupulita		2019/2/27 and 2019/2/28
		El Rosario	-
	La Palma	El Aguacatal	Bella Vista
San Miguel	Ciudad Barrios	San Matías	Las Minas		2019-03-04	6	6
Ahuachapán	Jujutla	Zapúa	La Cíenaga		2019-04-10	8	3
Santa Ana	Coatepeque	El Zacatal	Las Mercedes		2019-05-14	12	4
	El Congo	El Guineo	Los Delgados	Col Santa Marta	2019-05-16
Ahuachapán	San Pedro Puxtla	Pululapa		Col. El Amel	2019-05-23	8	4
La Libertad	Teotepeque			Col San José- Ba. San Miguel	2019-05-28	14	2
	San Pablo Tacachico	Campana	San José		2019-05-30
Usulután	Estanzuela	Potrero El Jobo	El Espino		2019-06-07	11	1
	Nueva Granda			Periurbana	2019-06-11
San Miguel	Ciudad Barrios	Teponahuaste	Apapuerta		2019-06-11	4	4
Usulután	Alegría	La Peña-El Quebracho	Santo Tomás- El Quebracho		2019-06-14	26	9
		El Quebracho	Portillo		2019-06-20
Cabañas	Victoria	Santa Marta-San José Calera	La Ceiba-Río Grande-Palacios-Río Meléndez-10 de Octubre Tomás		2019-07-19	14	4
Cuscatlán	Tenancingo	Corral Viejo-Copalchán	El Desvío- La Pilona		2019-07-26	10	4
Cabañas	Sensuntepeque	El Aguacate	Los Ranchos-Los Laureles	Ba. El Calvario	2018-08-15	11	7
San Salvador	El Paisnal			Nance amarillo	2019-07-08	46	11
	Panchimalco	Azacualpa	El Centro		2019-09-03
		Los Troncones- San Isídro	El Sillón-San Antonio		2019-09-05
	Nejapa	Tetultepeque	El Puerto-El Castaño-Conacaste		2019-09-10
	Tonacatepeque	Veracruz-Malacof	Los Ruanos-Los Parada		2019-09-12
Cuscatlán	Tenancingo	Huiziltepeque	Las Crucitas		2019-09-19	19	3
San Vicente	Santa Clara	San Juan Merino	El Tablón		2019-09-26	15	1
La Paz	Zacatecoluca	San Rafael Los Lotes-Tepechame-Ulapa	San Rafael Los Lotes-Tepechame-Ulapa		2019-11-29	7	3
Cabañas	Ilosbasco	Sitio Viejo	La Ceiba		2020-02-24	3	3
La Libertad	Colón	Entre Ríos	Col. la Esperanza		2020-11-10	1	1
TOTAL						311	107
