# Supplementary material for: Re-emerging threat of Trypanosoma cruzi vector transmission in El Salvador, update from 2018 to 2020
Source: Infect Dis Poverty. 2022 Aug 9;11:89. doi: 10.1186/s40249-022-01008-5 (PMC9361614; doi:10.1186/s40249-022-01008-5)
Supplement: Supplementary file 2 — Additional file 2. Wall materials of infested houses observed in this study. [file 40249_2022_1008_MOESM2_ESM.xlsx]

## Sheet: Hoja1
Supplemental Table 2. Materials of infested house walls.
	Predominant material of the house walls
Departament	Adobe	Bajareque	Block	Red brick	Wood	Metal sheet	Palopique	Ash with lime	plastered adobe	TOTAL
Morazán	3	0	0	0	0	0	0	0	0	3
San Vicente	2	1	0	0	0	0	0	0	0	3
Sonsonate	2	0	0	2	1	1	0	0	0	6
Cuscatlán	5	0	1	1	0	0	0	0	0	7
La Unión	1	0	0	0	0	0	0	0	0	1
San Miguel	14	1	2	0	0	0	0	0	0	17
Usulután	3	5	1	0	1	0	0	0	0	10
Ahuachapán	7	0	0	0	0	0	1	0	0	8
La Paz	3	2	2	0	0	0	0	0	0	7
Cabañas	4	2	3	0	1	0	0	2	2	14
La Libertad	0	1	1	0	0	1	0	0	0	3
Santa Ana	3	0	0	1	0	0	0	0	0	4
San Salvador	5	5	1	0	0	0	0	0	0	11
Chalatenango	8	1	4	0	0	0	0	0	0	13
TOTAL	60	18	15	4	3	2	1	2	2	107
%	56.0748	16.8224	14.0187	3.73832	2.80374	1.86916	0.934579	1.86916	1.86916
