# Supplementary material for: Re-emerging threat of Trypanosoma cruzi vector transmission in El Salvador, update from 2018 to 2020
Source: Infect Dis Poverty. 2022 Aug 9;11:89. doi: 10.1186/s40249-022-01008-5 (PMC9361614; doi:10.1186/s40249-022-01008-5)
Supplement: Supplementary file 3 — Additional file 3. Details of triatomines captured in this study. [file 40249_2022_1008_MOESM3_ESM.xlsx]

## Sheet: Hoja1
Supplemental Table 3. Details of triatomines captured in this study.
	PROYECTO DE INVESTIGACIÓN Y DESARROLLO INTEGRAL PARA EL CONTROL DE LA ENFERMEDAD DE CHAGAS. BASE DE DATOS ENTOMOLOGICOS
No.	Department	Municipality	Collection Date	Species	Domestic	Peri- domestic	Sylvatic	Microscopic Positive	Microscopic Negative
1	Morazán	Perquín	2018-09-07	Triatoma dimidiata	0	1	0	1	0
2	Morazán	Perquín	2018-09-07	Triatoma dimidiata	0	1	0	0	1
3	Morazán	Perquín	2018-09-07	Triatoma dimidiata	0	1	0	0	1
4	Morazán	Perquín	2018-09-07	Triatoma dimidiata	0	1	0	0	1
5	Morazán	Perquín	2018-09-07	Triatoma dimidiata	0	1	0	1	0
6	Morazán	Perquín	2018-09-07	Triatoma dimidiata	0	1	0	1	0
7	Morazán	Perquín	2018-09-07	Triatoma dimidiata	0	1	0	0	1
8	Morazán	Perquín	2018-09-07	Triatoma dimidiata	0	1	0	0	1
9	Morazán	Perquín	2018-09-07	Triatoma dimidiata	0	1	0	0	1
10	Morazán	Perquín	2018-09-07	Triatoma dimidiata	0	1	0	0	1
11	Morazán	Perquín	2018-09-07	Triatoma dimidiata	0	1	0	0	1
12	Morazán	Perquín	2018-09-07	Triatoma dimidiata	0	1	0	0	1
13	Morazán	Perquín	2018-09-07	Triatoma dimidiata	0	1	0	0	1
14	Morazán	Perquín	2018-09-07	Triatoma dimidiata	0	1	0	0	1
15	Morazán	Perquín	2018-09-07	Triatoma dimidiata	0	1	0	0	1
16	Morazán	Perquín	2018-09-07	Triatoma dimidiata	0	1	0	0	1
17	Morazán	Perquín	2018-09-07	Triatoma dimidiata	0	1	0	0	1
18	Morazán	Perquín	2018-09-07	Triatoma dimidiata	0	1	0	0	1
19	Morazán	Perquín	2018-09-07	Triatoma dimidiata	0	1	0	0	1
20	Morazán	Perquín	2018-09-07	Triatoma dimidiata	0	1	0	0	1
21	Morazán	Perquín	2018-09-07	Triatoma dimidiata	0	1	0	0	1
22	Morazán	Perquín	2018-09-07	Triatoma dimidiata	0	1	0	0	1
23	Morazán	Perquín	2018-09-07	Triatoma dimidiata	0	1	0	0	1
24	Morazán	Perquín	2018-09-07	Triatoma dimidiata	0	1	0	0	1
25	Morazán	Perquín	2018-09-07	Triatoma dimidiata	0	1	0	0	1
26	Sonsonate	Armenia	2018-12-11	Triatoma dimidiata	0	1	0	0	1
27	Sonsonate	Armenia	2018-12-11	Triatoma dimidiata	0	1	0	0	1
28	Sonsonate	Armenia	2018-12-11	Triatoma dimidiata	0	1	0	0	1
29	Sonsonate	Armenia	2018-12-11	Triatoma dimidiata	0	1	0	0	1
30	Sonsonate	Armenia	2018-12-11	Triatoma dimidiata	0	1	0	0	1
31	Sonsonate	Armenia	2018-12-11	Triatoma dimidiata	0	1	0	0	1
32	Sonsonate	Armenia	2018-12-11	Triatoma dimidiata	0	1	0	0	1
33	Sonsonate	Armenia	2018-12-11	Triatoma dimidiata	0	1	0	0	1
34	Sonsonate	Armenia	2018-12-11	Triatoma dimidiata	0	1	0	0	1
35	Sonsonate	Armenia	2018-12-11	Triatoma dimidiata	0	1	0	0	1
36	Sonsonate	Armenia	2018-12-11	Triatoma dimidiata	0	1	0	0	1
37	Sonsonate	Armenia	2018-12-11	Triatoma dimidiata	0	1	0	1	0
38	Sonsonate	Armenia	2018-12-11	Triatoma dimidiata	0	1	0	0	1
39	Sonsonate	Armenia	2018-12-11	Triatoma dimidiata	0	1	0	0	1
40	Sonsonate	Armenia	2018-12-11	Triatoma dimidiata	0	1	0	1	0
41	Sonsonate	Armenia	2018-12-11	Triatoma dimidiata	0	1	0	1	0
42	Sonsonate	Armenia	2018-12-11	Triatoma dimidiata	0	1	0	1	0
43	Sonsonate	Armenia	2018-12-11	Triatoma dimidiata	0	1	0	1	0
44	Sonsonate	Armenia	2018-12-11	Triatoma dimidiata	0	1	0	0	1
45	Sonsonate	Nahuizalco	2018-12-11	Triatoma dimidiata	1	0	0	0	1
46	Sonsonate	Nahuizalco	2018-12-11	Triatoma dimidiata	1	0	0	0	1
47	Sonsonate	Nahuizalco	2018-12-11	Triatoma dimidiata	1	0	0	0	1
48	Sonsonate	Nahuizalco	2018-12-11	Triatoma dimidiata	1	0	0	0	1
49	Sonsonate	Nahuizalco	2018-12-11	Triatoma dimidiata	1	0	0	0	1
50	Sonsonate	Nahuizalco	2018-12-11	Triatoma dimidiata	1	0	0	0	1
51	Sonsonate	Nahuizalco	2018-12-11	Triatoma dimidiata	1	0	0	0	1
52	Sonsonate	Nahuizalco	2018-12-11	Triatoma dimidiata	1	0	0	0	1
53	Sonsonate	Nahuizalco	2018-12-11	Triatoma dimidiata	1	0	0	0	1
54	Sonsonate	Nahuizalco	2018-12-11	Triatoma dimidiata	1	0	0	0	1
55	Sonsonate	Nahuizalco	2018-12-11	Triatoma dimidiata	1	0	0	0	1
56	Sonsonate	Nahuizalco	2018-12-11	Triatoma dimidiata	1	0	0	0	1
57	Sonsonate	Nahuizalco	2018-12-11	Triatoma dimidiata	1	0	0	0	1
58	Sonsonate	Nahuizalco	2018-12-11	Triatoma dimidiata	1	0	0	0	1
59	Sonsonate	Nahuizalco	2018-12-11	Triatoma dimidiata	1	0	0	0	1
60	Sonsonate	Nahuizalco	2018-12-11	Triatoma dimidiata	1	0	0	0	1
61	Sonsonate	Nahuizalco	2018-12-11	Triatoma dimidiata	1	0	0	0	1
62	Sonsonate	Nahuizalco	2018-12-11	Triatoma dimidiata	1	0	0	0	1
63	Sonsonate	Nahuizalco	2018-12-11	Triatoma dimidiata	1	0	0	0	1
64	Sonsonate	Nahuizalco	2018-12-11	Triatoma dimidiata	1	0	0	0	1
65	Sonsonate	Nahuizalco	2018-12-11	Triatoma dimidiata	1	0	0	0	1
66	Sonsonate	Nahuizalco	2018-12-11	Triatoma dimidiata	1	0	0	0	1
67	Sonsonate	Nahuizalco	2018-12-11	Triatoma dimidiata	1	0	0	0	1
68	Sonsonate	Nahuizalco	2018-12-11	Triatoma dimidiata	1	0	0	0	1
69	San Miguel	Ciudad Barrios	2019-01-31	Triatoma dimidiata	1	0	0	0	1
70	Morazán	San Fernando	2019-01-31	Triatoma dimidiata	1	0	0	0	1
71	Morazán	San Fernando	2019-01-31	Triatoma dimidiata	1	0	0	0	1
72	Morazán	San Fernando	2019-01-31	Triatoma dimidiata	1	0	0	0	1
73	Morazán	San Fernando	2019-01-31	Triatoma dimidiata	1	0	0	0	1
74	Morazán	San Fernando	2019-01-31	Triatoma dimidiata	1	0	0	0	1
75	Morazán	San Fernando	2019-01-31	Triatoma dimidiata	1	0	0	0	1
76	Morazán	San Fernando	2019-01-31	Triatoma dimidiata	1	0	0	0	1
77	Morazán	San Fernando	2019-01-31	Triatoma dimidiata	1	0	0	0	1
78	Morazán	San Fernando	2019-01-31	Triatoma dimidiata	1	0	0	0	1
79	Morazán	San Fernando	2019-01-31	Triatoma dimidiata	1	0	0	0	1
80	Morazán	San Fernando	2019-01-31	Triatoma dimidiata	1	0	0	0	1
81	Morazán	San Fernando	2019-01-31	Triatoma dimidiata	1	0	0	0	1
82	Morazán	San Fernando	2019-01-31	Triatoma dimidiata	1	0	0	0	1
83	Morazán	San Fernando	2019-01-31	Triatoma dimidiata	1	0	0	0	1
84	Morazán	San Fernando	2019-01-31	Triatoma dimidiata	1	0	0	0	1
85	Morazán	San Fernando	2019-01-31	Triatoma dimidiata	1	0	0	0	1
86	Morazán	San Fernando	2019-01-31	Triatoma dimidiata	1	0	0	0	1
87	Morazán	San Fernando	2019-01-31	Triatoma dimidiata	1	0	0	0	1
88	Morazán	San Fernando	2019-01-31	Triatoma dimidiata	1	0	0	0	1
89	Morazán	San Fernando	2019-01-31	Triatoma dimidiata	1	0	0	0	1
90	Morazán	San Fernando	2019-01-31	Triatoma dimidiata	1	0	0	0	1
91	Morazán	San Fernando	2019-01-31	Triatoma dimidiata	1	0	0	0	1
92	Morazán	San Fernando	2019-01-31	Triatoma dimidiata	1	0	0	0	1
93	Morazán	San Fernando	2019-01-31	Triatoma dimidiata	1	0	0	0	1
94	Morazán	San Fernando	2019-01-31	Triatoma dimidiata	1	0	0	0	1
95	Morazán	San Fernando	2019-01-31	Triatoma dimidiata	1	0	0	0	1
96	Morazán	San Fernando	2019-01-31	Triatoma dimidiata	1	0	0	0	1
97	Morazán	San Fernando	2019-01-31	Triatoma dimidiata	1	0	0	0	1
98	Morazán	San Fernando	2019-01-31	Triatoma dimidiata	1	0	0	0	1
99	Morazán	San Fernando	2019-01-31	Triatoma dimidiata	1	0	0	0	1
100	Morazán	San Fernando	2019-01-31	Triatoma dimidiata	1	0	0	0	1
101	Morazán	San Fernando	2019-01-31	Triatoma dimidiata	1	0	0	0	1
102	Morazán	San Fernando	2019-01-31	Triatoma dimidiata	1	0	0	0	1
103	La Unión	Anamorós	2019-02-04	Triatoma dimidiata	0	1	0	0	1
104	La Unión	Anamorós	2019-02-04	Triatoma dimidiata	0	1	0	0	1
105	La Unión	Anamorós	2019-02-04	Triatoma dimidiata	0	1	0	0	1
106	Sonsonate	Acajutla	2019-02-08	Triatoma dimidiata	0	1	0	0	1
107	Sonsonate	Acajutla	2019-02-08	Triatoma dimidiata	0	1	0	0	1
108	Sonsonate	Acajutla	2019-02-08	Triatoma dimidiata	0	1	0	0	1
109	Sonsonate	Acajutla	2019-02-08	Triatoma dimidiata	0	1	0	0	1
110	Sonsonate	Acajutla	2019-02-08	Triatoma dimidiata	0	1	0	0	1
111	Sonsonate	Acajutla	2019-02-08	Triatoma dimidiata	0	1	0	0	1
112	Sonsonate	Acajutla	2019-02-08	Triatoma dimidiata	0	1	0	0	1
113	Sonsonate	Acajutla	2019-02-08	Triatoma dimidiata	0	1	0	0	1
114	Sonsonate	Acajutla	2019-02-08	Triatoma dimidiata	0	1	0	0	1
115	Sonsonate	Acajutla	2019-02-08	Triatoma dimidiata	0	1	0	0	1
116	Sonsonate	Acajutla	2019-02-08	Triatoma dimidiata	0	1	0	0	1
117	Sonsonate	Acajutla	2019-02-08	Triatoma dimidiata	0	1	0	0	1
118	Sonsonate	Acajutla	2019-02-08	Triatoma dimidiata	0	1	0	0	1
119	Sonsonate	Acajutla	2019-02-08	Triatoma dimidiata	0	1	0	0	1
120	Sonsonate	Acajutla	2019-02-08	Triatoma dimidiata	0	1	0	0	1
121	Sonsonate	Acajutla	2019-02-08	Triatoma dimidiata	0	1	0	0	1
122	Sonsonate	Acajutla	2019-02-08	Triatoma dimidiata	0	1	0	0	1
123	Sonsonate	Acajutla	2019-02-08	Triatoma dimidiata	0	1	0	0	1
124	Sonsonate	Acajutla	2019-02-08	Triatoma dimidiata	0	1	0	0	1
125	Sonsonate	Acajutla	2019-02-08	Triatoma dimidiata	0	1	0	0	1
126	Sonsonate	Acajutla	2019-02-08	Triatoma dimidiata	0	1	0	0	1
127	Sonsonate	Acajutla	2019-02-08	Triatoma dimidiata	0	1	0	0	1
128	Sonsonate	Acajutla	2019-02-08	Triatoma dimidiata	0	1	0	0	1
129	Sonsonate	Acajutla	2019-02-08	Triatoma dimidiata	0	1	0	0	1
130	Sonsonate	Acajutla	2019-02-08	Triatoma dimidiata	0	1	0	0	1
131	Sonsonate	Acajutla	2019-02-08	Triatoma dimidiata	0	1	0	0	1
132	Sonsonate	Acajutla	2019-02-08	Triatoma dimidiata	0	1	0	0	1
133	Sonsonate	Acajutla	2019-02-08	Triatoma dimidiata	0	1	0	0	1
134	Sonsonate	Acajutla	2019-02-08	Triatoma dimidiata	0	1	0	0	1
135	Sonsonate	Acajutla	2019-02-08	Triatoma dimidiata	0	1	0	0	1
136	Sonsonate	Acajutla	2019-02-08	Triatoma dimidiata	0	1	0	0	1
137	Sonsonate	Acajutla	2019-02-08	Triatoma dimidiata	0	1	0	0	1
138	Sonsonate	Acajutla	2019-02-08	Triatoma dimidiata	0	1	0	0	1
139	Sonsonate	Acajutla	2019-02-08	Triatoma dimidiata	0	1	0	0	1
140	Sonsonate	Acajutla	2019-02-08	Triatoma dimidiata	0	1	0	0	1
141	Sonsonate	Acajutla	2019-02-08	Triatoma dimidiata	0	1	0	0	1
142	Sonsonate	Acajutla	2019-02-08	Triatoma dimidiata	0	1	0	0	1
143	Sonsonate	Acajutla	2019-02-08	Triatoma dimidiata	0	1	0	0	1
144	Sonsonate	Acajutla	2019-02-08	Triatoma dimidiata	0	1	0	0	1
145	Sonsonate	Acajutla	2019-02-08	Triatoma dimidiata	0	1	0	0	1
146	Sonsonate	Acajutla	2019-02-08	Triatoma dimidiata	0	1	0	0	1
147	Sonsonate	Acajutla	2019-02-08	Triatoma dimidiata	0	1	0	0	1
148	Sonsonate	Acajutla	2019-02-08	Triatoma dimidiata	0	1	0	0	1
149	Sonsonate	Acajutla	2019-02-08	Triatoma dimidiata	0	1	0	0	1
150	Sonsonate	Acajutla	2019-02-08	Triatoma dimidiata	0	1	0	0	1
151	La Paz	San Pedro Nonualco	2019-02-12	Triatoma dimidiata	1	0	0	0	1
152	La Paz	San Pedro Nonualco	2019-02-12	Triatoma dimidiata	1	0	0	0	1
153	La Paz	San Pedro Nonualco	2019-02-12	Triatoma dimidiata	1	0	0	0	1
154	La Paz	San Pedro Nonualco	2019-02-12	Triatoma dimidiata	0	1	0	0	1
155	La Paz	San Pedro Nonualco	2019-02-12	Triatoma dimidiata	1	0	0	0	1
156	La Paz	San Pedro Nonualco	2019-02-12	Triatoma dimidiata	1	0	0	0	1
157	La Paz	San Pedro Nonualco	2019-02-12	Triatoma dimidiata	1	0	0	0	1
158	La Paz	San Pedro Nonualco	2019-02-12	Triatoma dimidiata	1	0	0	0	1
159	La Paz	San Pedro Nonualco	2019-02-12	Triatoma dimidiata	1	0	0	0	1
160	La Paz	San Pedro Nonualco	2019-02-12	Triatoma dimidiata	1	0	0	0	1
161	La Paz	San Pedro Nonualco	2019-02-12	Triatoma dimidiata	1	0	0	0	1
162	La Paz	San Pedro Nonualco	2019-02-12	Triatoma dimidiata	1	0	0	0	1
163	La Paz	San Pedro Nonualco	2019-02-12	Triatoma dimidiata	1	0	0	0	1
164	La Paz	San Pedro Nonualco	2019-02-12	Triatoma dimidiata	1	0	0	0	1
165	San Miguel	Ciudad Barrios	2019-02-15	Triatoma dimidiata	1	0	0	0	1
166	San Miguel	Ciudad Barrios	2019-02-15	Triatoma dimidiata	1	0	0	0	1
167	San Miguel	Ciudad Barrios	2019-02-15	Triatoma dimidiata	1	0	0	0	1
168	San Miguel	Ciudad Barrios	2019-02-15	Triatoma dimidiata	1	0	0	0	1
169	San Miguel	Ciudad Barrios	2019-02-15	Triatoma dimidiata	1	0	0	0	1
170	San Miguel	Ciudad Barrios	2019-02-15	Triatoma dimidiata	1	0	0	0	1
171	San Miguel	Ciudad Barrios	2019-02-15	Triatoma dimidiata	1	0	0	0	1
172	San Miguel	Ciudad Barrios	2019-02-15	Triatoma dimidiata	1	0	0	0	1
173	San Miguel	Ciudad Barrios	2019-02-15	Triatoma dimidiata	1	0	0	0	1
174	San Miguel	Ciudad Barrios	2019-02-15	Triatoma dimidiata	1	0	0	0	1
175	San Miguel	Ciudad Barrios	2019-02-15	Triatoma dimidiata	1	0	0	0	1
176	San Miguel	Ciudad Barrios	2019-02-15	Triatoma dimidiata	1	0	0	0	1
177	San Miguel	Ciudad Barrios	2019-02-15	Triatoma dimidiata	1	0	0	0	1
178	San Miguel	Ciudad Barrios	2019-02-15	Triatoma dimidiata	1	0	0	0	1
179	San Miguel	Ciudad Barrios	2019-02-15	Triatoma dimidiata	1	0	0	0	1
180	San Miguel	Ciudad Barrios	2019-02-15	Triatoma dimidiata	1	0	0	0	1
181	San Miguel	Ciudad Barrios	2019-02-15	Triatoma dimidiata	1	0	0	0	1
182	San Miguel	Ciudad Barrios	2019-02-15	Triatoma dimidiata	1	0	0	0	1
183	San Miguel	Ciudad Barrios	2019-02-15	Triatoma dimidiata	1	0	0	0	1
184	San Miguel	Ciudad Barrios	2019-02-15	Triatoma dimidiata	1	0	0	0	1
185	San Miguel	Ciudad Barrios	2019-02-15	Triatoma dimidiata	1	0	0	0	1
186	San Miguel	Ciudad Barrios	2019-02-15	Triatoma dimidiata	1	0	0	0	1
187	San Miguel	Ciudad Barrios	2019-02-15	Triatoma dimidiata	1	0	0	0	1
188	San Miguel	Ciudad Barrios	2019-02-15	Triatoma dimidiata	1	0	0	0	1
189	San Miguel	Ciudad Barrios	2019-02-15	Triatoma dimidiata	1	0	0	0	1
190	San Miguel	Ciudad Barrios	2019-02-15	Triatoma dimidiata	1	0	0	0	1
191	San Miguel	Ciudad Barrios	2019-02-15	Triatoma dimidiata	1	0	0	0	1
192	San Miguel	Ciudad Barrios	2019-02-15	Triatoma dimidiata	1	0	0	0	1
193	San Miguel	Ciudad Barrios	2019-02-15	Triatoma dimidiata	1	0	0	0	1
194	San Miguel	Ciudad Barrios	2019-02-15	Triatoma dimidiata	1	0	0	0	1
195	San Miguel	Ciudad Barrios	2019-02-15	Triatoma dimidiata	1	0	0	0	1
196	San Miguel	Ciudad Barrios	2019-02-15	Triatoma dimidiata	1	0	0	0	1
197	San Miguel	Ciudad Barrios	2019-02-15	Triatoma dimidiata	1	0	0	0	1
198	San Miguel	Ciudad Barrios	2019-02-15	Triatoma dimidiata	1	0	0	0	1
199	San Miguel	Ciudad Barrios	2019-02-15	Triatoma dimidiata	1	0	0	0	1
200	San Miguel	Ciudad Barrios	2019-02-15	Triatoma dimidiata	1	0	0	0	1
201	San Miguel	Ciudad Barrios	2019-02-15	Triatoma dimidiata	1	0	0	0	1
202	San Miguel	Ciudad Barrios	2019-02-15	Triatoma dimidiata	1	0	0	0	1
203	San Miguel	Ciudad Barrios	2019-02-15	Triatoma dimidiata	1	0	0	0	1
204	San Miguel	Ciudad Barrios	2019-02-15	Triatoma dimidiata	1	0	0	0	1
205	San Miguel	Ciudad Barrios	2019-02-15	Triatoma dimidiata	1	0	0	0	1
206	San Miguel	Ciudad Barrios	2019-02-15	Triatoma dimidiata	1	0	0	0	1
207	San Miguel	Ciudad Barrios	2019-02-15	Triatoma dimidiata	1	0	0	0	1
208	San Miguel	Ciudad Barrios	2019-02-15	Triatoma dimidiata	1	0	0	0	1
209	San Miguel	Ciudad Barrios	2019-02-15	Triatoma dimidiata	1	0	0	0	1
210	San Miguel	Ciudad Barrios	2019-02-15	Triatoma dimidiata	1	0	0	0	1
211	San Miguel	Ciudad Barrios	2019-02-15	Triatoma dimidiata	1	0	0	0	1
212	San Miguel	Ciudad Barrios	2019-02-15	Triatoma dimidiata	1	0	0	0	1
213	San Miguel	Ciudad Barrios	2019-02-15	Triatoma dimidiata	1	0	0	0	1
214	San Miguel	Ciudad Barrios	2019-02-15	Triatoma dimidiata	1	0	0	0	1
215	San Miguel	Ciudad Barrios	2019-02-15	Triatoma dimidiata	1	0	0	0	1
216	San Miguel	Ciudad Barrios	2019-02-15	Triatoma dimidiata	1	0	0	0	1
217	San Miguel	Ciudad Barrios	2019-02-15	Triatoma dimidiata	1	0	0	0	1
218	San Miguel	Ciudad Barrios	2019-02-15	Triatoma dimidiata	1	0	0	0	1
219	San Miguel	Ciudad Barrios	2019-02-15	Triatoma dimidiata	1	0	0	0	1
220	San Miguel	Ciudad Barrios	2019-02-15	Triatoma dimidiata	1	0	0	0	1
221	San Miguel	Ciudad Barrios	2019-02-15	Triatoma dimidiata	1	0	0	0	1
222	San Miguel	Ciudad Barrios	2019-02-15	Triatoma dimidiata	1	0	0	0	1
223	San Miguel	Ciudad Barrios	2019-02-15	Triatoma dimidiata	1	0	0	0	1
224	San Miguel	Ciudad Barrios	2019-02-15	Triatoma dimidiata	1	0	0	0	1
225	San Miguel	Ciudad Barrios	2019-02-15	Triatoma dimidiata	1	0	0	0	1
226	San Miguel	Ciudad Barrios	2019-02-15	Triatoma dimidiata	1	0	0	0	1
227	San Miguel	Ciudad Barrios	2019-02-15	Triatoma dimidiata	1	0	0	0	1
228	San Miguel	Ciudad Barrios	2019-02-15	Triatoma dimidiata	1	0	0	0	1
229	San Miguel	Ciudad Barrios	2019-02-15	Triatoma dimidiata	1	0	0	0	1
230	San Miguel	Ciudad Barrios	2019-02-15	Triatoma dimidiata	1	0	0	0	1
231	San Miguel	Ciudad Barrios	2019-02-15	Triatoma dimidiata	1	0	0	0	1
232	San Miguel	Ciudad Barrios	2019-02-15	Triatoma dimidiata	1	0	0	0	1
233	San Miguel	Ciudad Barrios	2019-02-15	Triatoma dimidiata	1	0	0	0	1
234	San Miguel	Ciudad Barrios	2019-02-15	Triatoma dimidiata	1	0	0	0	1
235	San Miguel	Ciudad Barrios	2019-02-15	Triatoma dimidiata	1	0	0	0	1
236	San Miguel	Ciudad Barrios	2019-02-15	Triatoma dimidiata	1	0	0	0	1
237	San Miguel	Ciudad Barrios	2019-02-15	Triatoma dimidiata	1	0	0	0	1
238	San Miguel	Ciudad Barrios	2019-02-15	Triatoma dimidiata	1	0	0	0	1
239	San Miguel	Ciudad Barrios	2019-02-15	Triatoma dimidiata	1	0	0	0	1
240	San Miguel	Ciudad Barrios	2019-02-15	Triatoma dimidiata	1	0	0	0	1
241	San Miguel	Ciudad Barrios	2019-02-15	Triatoma dimidiata	1	0	0	0	1
242	San Miguel	Ciudad Barrios	2019-02-15	Triatoma dimidiata	1	0	0	0	1
243	San Miguel	Ciudad Barrios	2019-02-15	Triatoma dimidiata	1	0	0	0	1
244	San Miguel	Ciudad Barrios	2019-02-15	Triatoma dimidiata	1	0	0	0	1
245	San Miguel	Ciudad Barrios	2019-02-15	Triatoma dimidiata	1	0	0	0	1
246	San Miguel	Ciudad Barrios	2019-02-15	Triatoma dimidiata	1	0	0	0	1
247	San Miguel	Ciudad Barrios	2019-02-15	Triatoma dimidiata	1	0	0	0	1
248	San Miguel	Ciudad Barrios	2019-02-15	Triatoma dimidiata	1	0	0	0	1
249	San Miguel	Ciudad Barrios	2019-02-15	Triatoma dimidiata	1	0	0	0	1
250	San Miguel	Ciudad Barrios	2019-02-15	Triatoma dimidiata	1	0	0	0	1
251	San Miguel	Ciudad Barrios	2019-02-15	Triatoma dimidiata	1	0	0	0	1
252	San Miguel	Ciudad Barrios	2019-02-15	Triatoma dimidiata	1	0	0	0	1
253	San Miguel	Ciudad Barrios	2019-02-15	Triatoma dimidiata	1	0	0	0	1
254	San Miguel	Ciudad Barrios	2019-02-15	Triatoma dimidiata	1	0	0	0	1
255	San Miguel	Ciudad Barrios	2019-02-15	Triatoma dimidiata	1	0	0	0	1
256	San Miguel	Ciudad Barrios	2019-02-15	Triatoma dimidiata	1	0	0	0	1
257	San Miguel	Ciudad Barrios	2019-02-15	Triatoma dimidiata	1	0	0	0	1
258	San Miguel	Ciudad Barrios	2019-02-15	Triatoma dimidiata	1	0	0	0	1
259	San Miguel	Ciudad Barrios	2019-02-15	Triatoma dimidiata	1	0	0	0	1
260	San Miguel	Ciudad Barrios	2019-02-15	Triatoma dimidiata	1	0	0	0	1
261	San Miguel	Ciudad Barrios	2019-02-15	Triatoma dimidiata	1	0	0	0	1
262	San Miguel	Ciudad Barrios	2019-02-15	Triatoma dimidiata	1	0	0	0	1
263	San Miguel	Ciudad Barrios	2019-02-15	Triatoma dimidiata	1	0	0	0	1
264	San Miguel	Ciudad Barrios	2019-02-15	Triatoma dimidiata	1	0	0	0	1
265	San Miguel	Ciudad Barrios	2019-02-15	Triatoma dimidiata	1	0	0	0	1
266	San Miguel	Ciudad Barrios	2019-02-15	Triatoma dimidiata	1	0	0	0	1
267	San Miguel	Ciudad Barrios	2019-02-15	Triatoma dimidiata	1	0	0	0	1
268	San Miguel	Ciudad Barrios	2019-02-15	Triatoma dimidiata	1	0	0	0	1
269	San Miguel	Ciudad Barrios	2019-02-15	Triatoma dimidiata	1	0	0	0	1
270	San Miguel	Ciudad Barrios	2019-02-15	Triatoma dimidiata	1	0	0	0	1
271	San Miguel	Ciudad Barrios	2019-02-15	Triatoma dimidiata	1	0	0	0	1
272	San Miguel	Ciudad Barrios	2019-02-15	Triatoma dimidiata	1	0	0	0	1
273	San Miguel	Ciudad Barrios	2019-02-15	Triatoma dimidiata	1	0	0	0	1
274	San Miguel	Ciudad Barrios	2019-02-15	Triatoma dimidiata	1	0	0	0	1
275	San Miguel	Ciudad Barrios	2019-02-15	Triatoma dimidiata	1	0	0	0	1
276	San Miguel	Ciudad Barrios	2019-02-15	Triatoma dimidiata	1	0	0	0	1
277	San Miguel	Ciudad Barrios	2019-02-15	Triatoma dimidiata	1	0	0	0	1
278	San Miguel	Ciudad Barrios	2019-02-15	Triatoma dimidiata	1	0	0	1	0
279	San Miguel	Ciudad Barrios	2019-02-15	Triatoma dimidiata	1	0	0	0	1
280	San Miguel	Ciudad Barrios	2019-02-15	Triatoma dimidiata	0	1	0	0	1
281	San Miguel	Ciudad Barrios	2019-02-15	Triatoma dimidiata	0	1	0	0	1
282	San Miguel	Ciudad Barrios	2019-02-15	Triatoma dimidiata	0	1	0	0	1
283	San Miguel	Ciudad Barrios	2019-02-15	Triatoma dimidiata	0	1	0	0	1
284	San Miguel	Ciudad Barrios	2019-02-15	Triatoma dimidiata	1	0	0	0	1
285	San Miguel	Ciudad Barrios	2019-02-15	Triatoma dimidiata	1	0	0	1	0
286	San Miguel	Ciudad Barrios	2019-02-15	Triatoma dimidiata	1	0	0	0	1
287	San Miguel	Ciudad Barrios	2019-02-15	Triatoma dimidiata	1	0	0	0	1
288	San Miguel	Ciudad Barrios	2019-02-15	Triatoma dimidiata	1	0	0	0	1
289	San Miguel	Ciudad Barrios	2019-02-15	Triatoma dimidiata	1	0	0	1	0
290	San Miguel	Ciudad Barrios	2019-02-15	Triatoma dimidiata	1	0	0	0	1
291	San Miguel	Ciudad Barrios	2019-02-15	Triatoma dimidiata	1	0	0	1	0
292	San Miguel	Ciudad Barrios	2019-02-15	Triatoma dimidiata	1	0	0	0	1
293	San Miguel	Ciudad Barrios	2019-02-15	Triatoma dimidiata	1	0	0	0	1
294	San Miguel	Ciudad Barrios	2019-02-15	Triatoma dimidiata	1	0	0	0	1
295	San Miguel	Ciudad Barrios	2019-02-15	Triatoma dimidiata	1	0	0	1	0
296	San Miguel	Ciudad Barrios	2019-02-15	Triatoma dimidiata	1	0	0	0	1
297	San Miguel	Ciudad Barrios	2019-02-15	Triatoma dimidiata	1	0	0	0	1
298	San Miguel	Ciudad Barrios	2019-02-15	Triatoma dimidiata	1	0	0	0	1
299	San Miguel	Ciudad Barrios	2019-02-15	Triatoma dimidiata	1	0	0	0	1
300	San Miguel	Ciudad Barrios	2019-02-15	Triatoma dimidiata	0	1	0	0	1
301	San Miguel	Ciudad Barrios	2019-02-15	Triatoma dimidiata	1	0	0	0	1
302	San Miguel	Ciudad Barrios	2019-02-15	Triatoma dimidiata	1	0	0	0	1
303	San Miguel	Ciudad Barrios	2019-02-15	Triatoma dimidiata	1	0	0	0	1
304	San Miguel	Ciudad Barrios	2019-02-15	Triatoma dimidiata	1	0	0	0	1
305	San Miguel	Ciudad Barrios	2019-02-15	Triatoma dimidiata	1	0	0	0	1
306	Chalatenango	La Laguna	2019-02-21	Triatoma dimidiata	0	1	0	0	1
307	Chalatenango	La Laguna	2019-02-21	Triatoma dimidiata	0	1	0	0	1
308	Chalatenango	La Laguna	2019-02-21	Triatoma dimidiata	0	1	0	0	1
309	Chalatenango	La Laguna	2019-02-21	Triatoma dimidiata	0	1	0	0	1
310	Chalatenango	La Laguna	2019-02-21	Triatoma dimidiata	0	1	0	0	1
311	Chalatenango	La Laguna	2019-02-21	Triatoma dimidiata	0	1	0	0	1
312	Chalatenango	La Laguna	2019-02-21	Triatoma dimidiata	0	1	0	0	1
313	Chalatenango	La Laguna	2019-02-21	Triatoma dimidiata	0	1	0	0	1
314	Chalatenango	La Laguna	2019-02-21	Triatoma dimidiata	0	1	0	0	1
315	Chalatenango	La Laguna	2019-02-21	Triatoma dimidiata	0	1	0	0	1
316	Chalatenango	La Laguna	2019-02-21	Triatoma dimidiata	0	1	0	0	1
317	Chalatenango	La Laguna	2019-02-21	Triatoma dimidiata	0	1	0	1	0
318	Chalatenango	La Laguna	2019-02-21	Triatoma dimidiata	0	1	0	1	0
319	Chalatenango	La Laguna	2019-02-21	Triatoma dimidiata	0	1	0	1	0
320	Chalatenango	La Laguna	2019-02-21	Triatoma dimidiata	0	1	0	1	0
321	Chalatenango	La Laguna	2019-02-21	Triatoma dimidiata	0	1	0	1	0
322	Chalatenango	La Laguna	2019-02-21	Triatoma dimidiata	0	1	0	0	1
323	Chalatenango	La Laguna	2019-02-21	Triatoma dimidiata	0	1	0	1	0
324	Chalatenango	La Laguna	2019-02-21	Triatoma dimidiata	0	1	0	1	0
325	Chalatenango	La Laguna	2019-02-21	Triatoma dimidiata	1	0	0	1	0
326	Chalatenango	La Laguna	2019-02-21	Triatoma dimidiata	1	0	0	0	1
327	Chalatenango	La Laguna	2019-02-21	Triatoma dimidiata	1	0	0	0	1
328	Chalatenango	La Laguna	2019-02-21	Triatoma dimidiata	1	0	0	0	1
329	Chalatenango	La Laguna	2019-02-21	Triatoma dimidiata	1	0	0	0	1
330	Chalatenango	La Laguna	2019-02-21	Triatoma dimidiata	1	0	0	0	1
331	Chalatenango	La Laguna	2019-02-21	Triatoma dimidiata	1	0	0	0	1
332	Chalatenango	La Laguna	2019-02-21	Triatoma dimidiata	1	0	0	0	1
333	Chalatenango	La Laguna	2019-02-21	Triatoma dimidiata	0	1	0	0	1
334	Chalatenango	La Laguna	2019-02-21	Triatoma dimidiata	0	1	0	0	1
335	Chalatenango	La Laguna	2019-02-21	Triatoma dimidiata	0	1	0	1	0
336	Chalatenango	La Laguna	2019-02-21	Triatoma dimidiata	0	1	0	0	1
337	Chalatenango	La Palma	2019-02-27	Triatoma dimidiata	1	0	0	0	1
338	Chalatenango	La Palma	2019-02-27	Triatoma dimidiata	1	0	0	0	1
339	Chalatenango	San Ignacio	2019-02-28	Triatoma dimidiata	1	0	0	0	1
340	Chalatenango	San Ignacio	2019-02-28	Triatoma dimidiata	1	0	0	1	0
341	Chalatenango	San Ignacio	2019-02-28	Triatoma dimidiata	1	0	0	0	1
342	Chalatenango	San Ignacio	2019-02-28	Triatoma dimidiata	1	0	0	0	1
343	Chalatenango	San Ignacio	2019-02-28	Triatoma dimidiata	1	0	0	0	1
344	Chalatenango	San Ignacio	2019-02-28	Triatoma dimidiata	1	0	0	0	1
345	Chalatenango	San Ignacio	2019-02-28	Triatoma dimidiata	1	0	0	0	1
346	Chalatenango	San Ignacio	2019-02-28	Triatoma dimidiata	0	1	0	1	0
347	Chalatenango	San Ignacio	2019-02-28	Triatoma dimidiata	0	1	0	1	0
348	Chalatenango	San Ignacio	2019-02-28	Triatoma dimidiata	0	1	0	1	0
349	Chalatenango	San Ignacio	2019-02-28	Triatoma dimidiata	0	1	0	1	0
350	Chalatenango	San Ignacio	2019-02-28	Triatoma dimidiata	0	1	0	1	0
351	Chalatenango	San Ignacio	2019-02-28	Triatoma dimidiata	0	1	0	1	0
352	Chalatenango	San Ignacio	2019-02-28	Triatoma dimidiata	0	1	0	1	0
353	Chalatenango	San Ignacio	2019-02-28	Triatoma dimidiata	0	1	0	1	0
354	Chalatenango	San Ignacio	2019-02-28	Triatoma dimidiata	0	1	0	1	0
355	Chalatenango	San Ignacio	2019-02-28	Triatoma dimidiata	0	1	0	1	0
356	Chalatenango	San Ignacio	2019-02-28	Triatoma dimidiata	0	1	0	1	0
357	Chalatenango	San Ignacio	2019-02-28	Triatoma dimidiata	0	1	0	1	0
358	Chalatenango	San Ignacio	2019-02-28	Triatoma dimidiata	0	1	0	1	0
359	Chalatenango	San Ignacio	2019-02-28	Triatoma dimidiata	1	0	0	1	0
360	San Miguel	Ciudad Barrios	2019-03-04	Triatoma dimidiata	1	0	0	0	1
361	San Miguel	Ciudad Barrios	2019-03-04	Triatoma dimidiata	1	0	0	0	1
362	San Miguel	Ciudad Barrios	2019-03-04	Triatoma dimidiata	1	0	0	0	1
363	San Miguel	Ciudad Barrios	2019-03-04	Triatoma dimidiata	1	0	0	0	1
364	San Miguel	Ciudad Barrios	2019-03-04	Triatoma dimidiata	1	0	0	0	1
365	San Miguel	Ciudad Barrios	2019-03-04	Triatoma dimidiata	1	0	0	0	1
366	San Miguel	Ciudad Barrios	2019-03-04	Triatoma dimidiata	1	0	0	0	1
367	San Miguel	Ciudad Barrios	2019-03-04	Triatoma dimidiata	1	0	0	0	1
368	San Miguel	Ciudad Barrios	2019-03-04	Triatoma dimidiata	1	0	0	0	1
369	San Miguel	Ciudad Barrios	2019-03-04	Triatoma dimidiata	1	0	0	0	1
370	San Miguel	Ciudad Barrios	2019-03-04	Triatoma dimidiata	1	0	0	0	1
371	San Miguel	Ciudad Barrios	2019-03-04	Triatoma dimidiata	1	0	0	0	1
372	San Miguel	Ciudad Barrios	2019-03-04	Triatoma dimidiata	1	0	0	0	1
373	San Miguel	Ciudad Barrios	2019-03-04	Triatoma dimidiata	1	0	0	0	1
374	San Miguel	Ciudad Barrios	2019-03-04	Triatoma dimidiata	1	0	0	0	1
375	San Miguel	Ciudad Barrios	2019-03-04	Triatoma dimidiata	1	0	0	0	1
376	San Miguel	Ciudad Barrios	2019-03-04	Triatoma dimidiata	1	0	0	0	1
377	San Miguel	Ciudad Barrios	2019-03-04	Triatoma dimidiata	1	0	0	0	1
378	San Miguel	Ciudad Barrios	2019-03-04	Triatoma dimidiata	1	0	0	0	1
379	San Miguel	Ciudad Barrios	2019-03-04	Triatoma dimidiata	1	0	0	0	1
380	San Miguel	Ciudad Barrios	2019-03-04	Triatoma dimidiata	1	0	0	0	1
381	San Miguel	Ciudad Barrios	2019-03-04	Triatoma dimidiata	1	0	0	0	1
382	San Miguel	Ciudad Barrios	2019-03-04	Triatoma dimidiata	1	0	0	0	1
383	San Miguel	Ciudad Barrios	2019-03-04	Triatoma dimidiata	1	0	0	0	1
384	San Miguel	Ciudad Barrios	2019-03-04	Triatoma dimidiata	1	0	0	0	1
385	San Miguel	Ciudad Barrios	2019-03-04	Triatoma dimidiata	1	0	0	0	1
386	San Miguel	Ciudad Barrios	2019-03-04	Triatoma dimidiata	1	0	0	0	1
387	San Miguel	Ciudad Barrios	2019-03-04	Triatoma dimidiata	1	0	0	0	1
388	San Miguel	Ciudad Barrios	2019-03-04	Triatoma dimidiata	1	0	0	0	1
389	San Miguel	Ciudad Barrios	2019-03-04	Triatoma dimidiata	1	0	0	0	1
390	San Miguel	Ciudad Barrios	2019-03-04	Triatoma dimidiata	1	0	0	0	1
391	San Miguel	Ciudad Barrios	2019-03-04	Triatoma dimidiata	1	0	0	0	1
392	San Miguel	Ciudad Barrios	2019-03-04	Triatoma dimidiata	1	0	0	0	1
393	San Miguel	Ciudad Barrios	2019-03-04	Triatoma dimidiata	1	0	0	1	0
394	San Miguel	Ciudad Barrios	2019-03-04	Triatoma dimidiata	1	0	0	0	1
395	San Miguel	Ciudad Barrios	2019-03-04	Triatoma dimidiata	1	0	0	1	0
396	San Miguel	Ciudad Barrios	2019-03-04	Triatoma dimidiata	1	0	0	0	1
397	San Miguel	Ciudad Barrios	2019-03-04	Triatoma dimidiata	1	0	0	0	1
398	San Miguel	Ciudad Barrios	2019-03-04	Triatoma dimidiata	1	0	0	0	1
399	San Miguel	Ciudad Barrios	2019-03-04	Triatoma dimidiata	1	0	0	0	1
400	San Miguel	Ciudad Barrios	2019-03-04	Triatoma dimidiata	1	0	0	0	1
401	San Miguel	Ciudad Barrios	2019-03-04	Triatoma dimidiata	1	0	0	0	1
402	San Miguel	Ciudad Barrios	2019-03-04	Triatoma dimidiata	1	0	0	0	1
403	San Miguel	Ciudad Barrios	2019-03-04	Triatoma dimidiata	1	0	0	0	1
404	San Miguel	Ciudad Barrios	2019-03-04	Triatoma dimidiata	1	0	0	0	1
405	San Miguel	Ciudad Barrios	2019-03-04	Triatoma dimidiata	1	0	0	0	1
406	San Miguel	Ciudad Barrios	2019-03-04	Triatoma dimidiata	1	0	0	0	1
407	San Miguel	Ciudad Barrios	2019-03-04	Triatoma dimidiata	1	0	0	0	1
408	San Miguel	Ciudad Barrios	2019-03-04	Triatoma dimidiata	1	0	0	0	1
409	San Miguel	Ciudad Barrios	2019-03-04	Triatoma dimidiata	1	0	0	0	1
410	San Miguel	Ciudad Barrios	2019-03-04	Triatoma dimidiata	1	0	0	0	1
411	San Miguel	Ciudad Barrios	2019-03-04	Triatoma dimidiata	1	0	0	0	1
412	San Miguel	Ciudad Barrios	2019-03-04	Triatoma dimidiata	1	0	0	0	1
413	San Miguel	Ciudad Barrios	2019-03-04	Triatoma dimidiata	1	0	0	0	1
414	San Miguel	Ciudad Barrios	2019-03-04	Triatoma dimidiata	1	0	0	1	0
415	San Miguel	Ciudad Barrios	2019-03-04	Triatoma dimidiata	1	0	0	1	0
416	San Miguel	Ciudad Barrios	2019-03-04	Triatoma dimidiata	1	0	0	0	1
417	San Miguel	Ciudad Barrios	2019-03-04	Triatoma dimidiata	1	0	0	0	1
418	San Miguel	Ciudad Barrios	2019-03-04	Triatoma dimidiata	1	0	0	0	1
419	San Miguel	Ciudad Barrios	2019-03-04	Triatoma dimidiata	1	0	0	1	0
420	San Miguel	Ciudad Barrios	2019-03-04	Triatoma dimidiata	1	0	0	0	1
421	San Miguel	Ciudad Barrios	2019-03-04	Triatoma dimidiata	1	0	0	1	0
422	San Miguel	Ciudad Barrios	2019-03-04	Triatoma dimidiata	1	0	0	0	1
423	San Miguel	Ciudad Barrios	2019-03-04	Triatoma dimidiata	1	0	0	0	1
424	San Miguel	Ciudad Barrios	2019-03-04	Triatoma dimidiata	1	0	0	0	1
425	San Miguel	Ciudad Barrios	2019-03-04	Triatoma dimidiata	1	0	0	1	0
426	San Miguel	Ciudad Barrios	2019-03-04	Triatoma dimidiata	1	0	0	1	0
427	San Miguel	Ciudad Barrios	2019-03-04	Triatoma dimidiata	1	0	0	1	0
428	San Miguel	Ciudad Barrios	2019-03-04	Triatoma dimidiata	1	0	0	0	1
429	San Miguel	Ciudad Barrios	2019-03-04	Triatoma dimidiata	1	0	0	0	1
430	San Miguel	Ciudad Barrios	2019-03-04	Triatoma dimidiata	1	0	0	0	1
431	San Miguel	Ciudad Barrios	2019-03-04	Triatoma dimidiata	1	0	0	0	1
432	San Miguel	Ciudad Barrios	2019-03-04	Triatoma dimidiata	1	0	0	0	1
433	San Miguel	Ciudad Barrios	2019-03-04	Triatoma dimidiata	1	0	0	0	1
434	San Miguel	Ciudad Barrios	2019-03-04	Triatoma dimidiata	1	0	0	0	1
435	San Miguel	Ciudad Barrios	2019-03-04	Triatoma dimidiata	1	0	0	0	1
436	San Miguel	Ciudad Barrios	2019-03-04	Triatoma dimidiata	1	0	0	0	1
437	San Miguel	Ciudad Barrios	2019-03-04	Triatoma dimidiata	1	0	0	0	1
438	San Miguel	Ciudad Barrios	2019-03-04	Triatoma dimidiata	1	0	0	0	1
439	San Miguel	Ciudad Barrios	2019-03-04	Triatoma dimidiata	1	0	0	0	1
440	San Miguel	Ciudad Barrios	2019-03-04	Triatoma dimidiata	1	0	0	0	1
441	San Miguel	Ciudad Barrios	2019-03-04	Triatoma dimidiata	1	0	0	0	1
442	San Miguel	Ciudad Barrios	2019-03-04	Triatoma dimidiata	1	0	0	0	1
443	San Miguel	Ciudad Barrios	2019-03-04	Triatoma dimidiata	1	0	0	0	1
444	San Miguel	Ciudad Barrios	2019-03-04	Triatoma dimidiata	1	0	0	0	1
445	San Miguel	Ciudad Barrios	2019-03-04	Triatoma dimidiata	1	0	0	0	1
446	San Miguel	Ciudad Barrios	2019-03-04	Triatoma dimidiata	1	0	0	0	1
447	San Miguel	Ciudad Barrios	2019-03-04	Triatoma dimidiata	1	0	0	0	1
448	San Miguel	Ciudad Barrios	2019-03-04	Triatoma dimidiata	1	0	0	0	1
449	San Miguel	Ciudad Barrios	2019-03-04	Triatoma dimidiata	1	0	0	0	1
450	San Miguel	Ciudad Barrios	2019-03-04	Triatoma dimidiata	1	0	0	0	1
451	San Miguel	Ciudad Barrios	2019-03-04	Triatoma dimidiata	1	0	0	0	1
452	San Miguel	Ciudad Barrios	2019-03-04	Triatoma dimidiata	1	0	0	0	1
453	San Miguel	Ciudad Barrios	2019-03-04	Triatoma dimidiata	1	0	0	0	1
454	San Miguel	Ciudad Barrios	2019-03-04	Triatoma dimidiata	1	0	0	0	1
455	San Miguel	Ciudad Barrios	2019-03-04	Triatoma dimidiata	1	0	0	0	1
456	San Miguel	Ciudad Barrios	2019-03-04	Triatoma dimidiata	1	0	0	0	1
457	San Miguel	Ciudad Barrios	2019-03-04	Triatoma dimidiata	1	0	0	0	1
458	San Miguel	Ciudad Barrios	2019-03-04	Triatoma dimidiata	1	0	0	0	1
459	San Miguel	Ciudad Barrios	2019-03-04	Triatoma dimidiata	1	0	0	0	1
460	San Miguel	Ciudad Barrios	2019-03-04	Triatoma dimidiata	1	0	0	0	1
461	San Miguel	Ciudad Barrios	2019-03-04	Triatoma dimidiata	1	0	0	0	1
462	San Miguel	Ciudad Barrios	2019-03-04	Triatoma dimidiata	1	0	0	0	1
463	San Miguel	Ciudad Barrios	2019-03-04	Triatoma dimidiata	1	0	0	0	1
464	San Miguel	Ciudad Barrios	2019-03-04	Triatoma dimidiata	1	0	0	0	1
465	San Miguel	Ciudad Barrios	2019-03-04	Triatoma dimidiata	1	0	0	0	1
466	San Miguel	Ciudad Barrios	2019-03-04	Triatoma dimidiata	1	0	0	0	1
467	San Miguel	Ciudad Barrios	2019-03-04	Triatoma dimidiata	1	0	0	0	1
468	San Miguel	Ciudad Barrios	2019-03-04	Triatoma dimidiata	1	0	0	0	1
469	San Miguel	Ciudad Barrios	2019-03-04	Triatoma dimidiata	1	0	0	0	1
470	San Miguel	Ciudad Barrios	2019-03-04	Triatoma dimidiata	1	0	0	0	1
471	San Miguel	Ciudad Barrios	2019-03-04	Triatoma dimidiata	1	0	0	0	1
472	San Miguel	Ciudad Barrios	2019-03-04	Triatoma dimidiata	1	0	0	0	1
473	San Miguel	Ciudad Barrios	2019-03-04	Triatoma dimidiata	1	0	0	0	1
474	San Miguel	Ciudad Barrios	2019-03-04	Triatoma dimidiata	1	0	0	1	0
475	San Miguel	Ciudad Barrios	2019-03-04	Triatoma dimidiata	1	0	0	1	0
476	San Miguel	Ciudad Barrios	2019-03-04	Triatoma dimidiata	1	0	0	0	1
477	San Miguel	Ciudad Barrios	2019-03-04	Triatoma dimidiata	1	0	0	0	1
478	San Miguel	Ciudad Barrios	2019-03-04	Triatoma dimidiata	1	0	0	0	1
479	San Miguel	Ciudad Barrios	2019-03-04	Triatoma dimidiata	1	0	0	1	0
480	San Miguel	Ciudad Barrios	2019-03-04	Triatoma dimidiata	1	0	0	0	1
481	San Miguel	Ciudad Barrios	2019-03-04	Triatoma dimidiata	1	0	0	1	0
482	San Miguel	Ciudad Barrios	2019-03-04	Triatoma dimidiata	1	0	0	0	1
483	San Miguel	Ciudad Barrios	2019-03-04	Triatoma dimidiata	1	0	0	0	1
484	San Miguel	Ciudad Barrios	2019-03-04	Triatoma dimidiata	1	0	0	0	1
485	San Miguel	Ciudad Barrios	2019-03-04	Triatoma dimidiata	1	0	0	0	1
486	San Miguel	Ciudad Barrios	2019-03-04	Triatoma dimidiata	1	0	0	0	1
487	San Miguel	Ciudad Barrios	2019-03-04	Triatoma dimidiata	1	0	0	0	1
488	San Miguel	Ciudad Barrios	2019-03-04	Triatoma dimidiata	1	0	0	0	1
489	San Miguel	Ciudad Barrios	2019-03-04	Triatoma dimidiata	1	0	0	0	1
490	San Miguel	Ciudad Barrios	2019-03-04	Triatoma dimidiata	1	0	0	1	0
491	San Miguel	Ciudad Barrios	2019-03-04	Triatoma dimidiata	1	0	0	0	1
492	San Miguel	Ciudad Barrios	2019-03-04	Triatoma dimidiata	1	0	0	0	1
493	San Miguel	Ciudad Barrios	2019-03-04	Triatoma dimidiata	1	0	0	0	1
494	San Miguel	Ciudad Barrios	2019-03-04	Triatoma dimidiata	1	0	0	0	1
495	San Miguel	Ciudad Barrios	2019-03-04	Triatoma dimidiata	1	0	0	0	1
496	San Miguel	Ciudad Barrios	2019-03-04	Triatoma dimidiata	1	0	0	1	0
497	San Miguel	Ciudad Barrios	2019-03-04	Triatoma dimidiata	1	0	0	0	1
498	San Miguel	Ciudad Barrios	2019-03-04	Triatoma dimidiata	1	0	0	0	1
499	San Miguel	Ciudad Barrios	2019-03-04	Triatoma dimidiata	1	0	0	1	0
500	San Miguel	Ciudad Barrios	2019-03-04	Triatoma dimidiata	1	0	0	0	1
501	San Miguel	Ciudad Barrios	2019-03-04	Triatoma dimidiata	1	0	0	1	0
502	San Miguel	Ciudad Barrios	2019-03-04	Triatoma dimidiata	1	0	0	0	1
503	San Miguel	Ciudad Barrios	2019-03-04	Triatoma dimidiata	1	0	0	1	0
504	San Miguel	Ciudad Barrios	2019-03-04	Triatoma dimidiata	1	0	0	0	1
505	San Miguel	Ciudad Barrios	2019-03-04	Triatoma dimidiata	1	0	0	0	1
506	San Miguel	Ciudad Barrios	2019-03-04	Triatoma dimidiata	1	0	0	0	1
507	San Miguel	Ciudad Barrios	2019-03-04	Triatoma dimidiata	1	0	0	0	1
508	San Miguel	Ciudad Barrios	2019-03-04	Triatoma dimidiata	1	0	0	0	1
509	San Miguel	Ciudad Barrios	2019-03-04	Triatoma dimidiata	1	0	0	1	0
510	San Miguel	Ciudad Barrios	2019-03-04	Triatoma dimidiata	1	0	0	0	1
511	San Miguel	Ciudad Barrios	2019-03-04	Triatoma dimidiata	1	0	0	0	1
512	San Miguel	Ciudad Barrios	2019-03-04	Triatoma dimidiata	1	0	0	0	1
513	San Miguel	Ciudad Barrios	2019-03-04	Triatoma dimidiata	1	0	0	1	0
514	San Miguel	Ciudad Barrios	2019-03-04	Triatoma dimidiata	1	0	0	1	0
515	San Miguel	Ciudad Barrios	2019-03-04	Triatoma dimidiata	1	0	0	0	1
516	San Miguel	Ciudad Barrios	2019-03-04	Triatoma dimidiata	1	0	0	0	1
517	San Miguel	Ciudad Barrios	2019-03-04	Triatoma dimidiata	1	0	0	1	0
518	San Miguel	Ciudad Barrios	2019-03-04	Triatoma dimidiata	1	0	0	0	1
519	San Miguel	Ciudad Barrios	2019-03-04	Triatoma dimidiata	1	0	0	0	1
520	San Miguel	Ciudad Barrios	2019-03-04	Triatoma dimidiata	1	0	0	0	1
521	San Miguel	Ciudad Barrios	2019-03-04	Triatoma dimidiata	1	0	0	0	1
522	San Miguel	Ciudad Barrios	2019-03-04	Triatoma dimidiata	1	0	0	0	1
523	San Miguel	Ciudad Barrios	2019-03-04	Triatoma dimidiata	1	0	0	0	1
524	San Miguel	Ciudad Barrios	2019-03-04	Triatoma dimidiata	1	0	0	0	1
525	San Miguel	Ciudad Barrios	2019-03-04	Triatoma dimidiata	1	0	0	0	1
526	San Miguel	Ciudad Barrios	2019-03-04	Triatoma dimidiata	1	0	0	0	1
527	San Miguel	Ciudad Barrios	2019-03-04	Triatoma dimidiata	1	0	0	0	1
528	San Miguel	Ciudad Barrios	2019-03-04	Triatoma dimidiata	1	0	0	0	1
529	San Miguel	Ciudad Barrios	2019-03-04	Triatoma dimidiata	1	0	0	0	1
530	San Miguel	Ciudad Barrios	2019-03-04	Triatoma dimidiata	1	0	0	0	1
531	San Miguel	Ciudad Barrios	2019-03-04	Triatoma dimidiata	1	0	0	0	1
532	San Miguel	Ciudad Barrios	2019-03-04	Triatoma dimidiata	1	0	0	0	1
533	San Miguel	Ciudad Barrios	2019-03-04	Triatoma dimidiata	1	0	0	0	1
534	San Miguel	Ciudad Barrios	2019-03-04	Triatoma dimidiata	1	0	0	0	1
535	San Miguel	Ciudad Barrios	2019-03-04	Triatoma dimidiata	1	0	0	0	1
536	San Miguel	Ciudad Barrios	2019-03-04	Triatoma dimidiata	1	0	0	0	1
537	San Miguel	Ciudad Barrios	2019-03-04	Triatoma dimidiata	1	0	0	0	1
538	San Miguel	Ciudad Barrios	2019-03-04	Triatoma dimidiata	1	0	0	0	1
539	San Miguel	Ciudad Barrios	2019-03-04	Triatoma dimidiata	1	0	0	0	1
540	San Miguel	Ciudad Barrios	2019-03-04	Triatoma dimidiata	1	0	0	0	1
541	San Miguel	Ciudad Barrios	2019-03-04	Triatoma dimidiata	1	0	0	0	1
542	San Miguel	Ciudad Barrios	2019-03-04	Triatoma dimidiata	1	0	0	0	1
543	San Miguel	Ciudad Barrios	2019-03-04	Triatoma dimidiata	1	0	0	0	1
544	San Miguel	Ciudad Barrios	2019-03-04	Triatoma dimidiata	1	0	0	1	0
545	San Miguel	Ciudad Barrios	2019-03-04	Triatoma dimidiata	1	0	0	0	1
546	San Miguel	Ciudad Barrios	2019-03-04	Triatoma dimidiata	1	0	0	0	1
547	San Miguel	Ciudad Barrios	2019-03-04	Triatoma dimidiata	1	0	0	0	1
548	San Miguel	Ciudad Barrios	2019-03-04	Triatoma dimidiata	1	0	0	0	1
549	San Miguel	Ciudad Barrios	2019-03-04	Triatoma dimidiata	1	0	0	0	1
550	San Miguel	Ciudad Barrios	2019-03-04	Triatoma dimidiata	1	0	0	0	1
551	San Miguel	Ciudad Barrios	2019-03-04	Triatoma dimidiata	1	0	0	0	1
552	San Miguel	Ciudad Barrios	2019-03-04	Triatoma dimidiata	1	0	0	0	1
553	San Miguel	Ciudad Barrios	2019-03-04	Triatoma dimidiata	1	0	0	0	1
554	San Miguel	Ciudad Barrios	2019-03-04	Triatoma dimidiata	1	0	0	0	1
555	San Miguel	Ciudad Barrios	2019-03-04	Triatoma dimidiata	1	0	0	0	1
556	San Miguel	Ciudad Barrios	2019-03-04	Triatoma dimidiata	1	0	0	0	1
557	San Miguel	Ciudad Barrios	2019-03-04	Triatoma dimidiata	1	0	0	1	0
558	San Miguel	Ciudad Barrios	2019-03-04	Triatoma dimidiata	1	0	0	0	1
559	San Miguel	Ciudad Barrios	2019-03-04	Triatoma dimidiata	1	0	0	0	1
560	San Miguel	Ciudad Barrios	2019-03-04	Triatoma dimidiata	1	0	0	1	0
561	San Miguel	Ciudad Barrios	2019-03-04	Triatoma dimidiata	1	0	0	0	1
562	San Miguel	Ciudad Barrios	2019-03-04	Triatoma dimidiata	1	0	0	0	1
563	San Miguel	Ciudad Barrios	2019-03-04	Triatoma dimidiata	1	0	0	0	1
564	San Miguel	Ciudad Barrios	2019-03-04	Triatoma dimidiata	1	0	0	0	1
565	San Miguel	Ciudad Barrios	2019-03-04	Triatoma dimidiata	1	0	0	0	1
566	San Miguel	Ciudad Barrios	2019-03-04	Triatoma dimidiata	1	0	0	0	1
567	San Miguel	Ciudad Barrios	2019-03-04	Triatoma dimidiata	1	0	0	0	1
568	San Miguel	Ciudad Barrios	2019-03-04	Triatoma dimidiata	1	0	0	0	1
569	San Miguel	Ciudad Barrios	2019-03-04	Triatoma dimidiata	1	0	0	0	1
570	San Miguel	Ciudad Barrios	2019-03-04	Triatoma dimidiata	1	0	0	0	1
571	San Miguel	Ciudad Barrios	2019-03-04	Triatoma dimidiata	1	0	0	0	1
572	San Miguel	Ciudad Barrios	2019-03-04	Triatoma dimidiata	1	0	0	0	1
573	San Miguel	Ciudad Barrios	2019-03-04	Triatoma dimidiata	1	0	0	0	1
574	San Miguel	Ciudad Barrios	2019-03-04	Triatoma dimidiata	1	0	0	1	0
575	San Miguel	Ciudad Barrios	2019-03-04	Triatoma dimidiata	1	0	0	0	1
576	San Miguel	Ciudad Barrios	2019-03-04	Triatoma dimidiata	1	0	0	1	0
577	San Miguel	Ciudad Barrios	2019-03-04	Triatoma dimidiata	1	0	0	1	0
578	San Miguel	Ciudad Barrios	2019-03-04	Triatoma dimidiata	1	0	0	0	1
579	San Miguel	Ciudad Barrios	2019-03-04	Triatoma dimidiata	1	0	0	0	1
580	San Miguel	Ciudad Barrios	2019-03-04	Triatoma dimidiata	1	0	0	0	1
581	San Miguel	Ciudad Barrios	2019-03-04	Triatoma dimidiata	1	0	0	0	1
582	San Miguel	Ciudad Barrios	2019-03-04	Triatoma dimidiata	1	0	0	0	1
583	San Miguel	Ciudad Barrios	2019-03-04	Triatoma dimidiata	1	0	0	0	1
584	San Miguel	Ciudad Barrios	2019-03-04	Triatoma dimidiata	1	0	0	0	1
585	San Miguel	Ciudad Barrios	2019-03-04	Triatoma dimidiata	1	0	0	0	1
586	San Miguel	Ciudad Barrios	2019-03-04	Triatoma dimidiata	1	0	0	0	1
587	San Miguel	Ciudad Barrios	2019-03-04	Triatoma dimidiata	1	0	0	0	1
588	San Miguel	Ciudad Barrios	2019-03-04	Triatoma dimidiata	1	0	0	0	1
589	San Miguel	Ciudad Barrios	2019-03-04	Triatoma dimidiata	1	0	0	0	1
590	San Miguel	Ciudad Barrios	2019-03-04	Triatoma dimidiata	1	0	0	0	1
591	San Miguel	Ciudad Barrios	2019-03-04	Triatoma dimidiata	1	0	0	0	1
592	San Miguel	Ciudad Barrios	2019-03-04	Triatoma dimidiata	1	0	0	0	1
593	San Miguel	Ciudad Barrios	2019-03-04	Triatoma dimidiata	1	0	0	0	1
594	San Miguel	Ciudad Barrios	2019-03-04	Triatoma dimidiata	1	0	0	0	1
595	San Miguel	Ciudad Barrios	2019-03-04	Triatoma dimidiata	1	0	0	0	1
596	San Miguel	Ciudad Barrios	2019-03-04	Triatoma dimidiata	1	0	0	0	1
597	San Miguel	Ciudad Barrios	2019-03-04	Triatoma dimidiata	1	0	0	1	0
598	San Miguel	Ciudad Barrios	2019-03-04	Triatoma dimidiata	1	0	0	1	0
599	San Miguel	Ciudad Barrios	2019-03-04	Triatoma dimidiata	1	0	0	0	1
600	San Miguel	Ciudad Barrios	2019-03-04	Triatoma dimidiata	1	0	0	1	0
601	San Miguel	Ciudad Barrios	2019-03-04	Triatoma dimidiata	1	0	0	1	0
602	San Miguel	Ciudad Barrios	2019-03-04	Triatoma dimidiata	1	0	0	0	1
603	San Miguel	Ciudad Barrios	2019-03-04	Triatoma dimidiata	1	0	0	0	1
604	San Miguel	Ciudad Barrios	2019-03-04	Triatoma dimidiata	1	0	0	1	0
605	San Miguel	Ciudad Barrios	2019-03-04	Triatoma dimidiata	1	0	0	0	1
606	San Miguel	Ciudad Barrios	2019-03-04	Triatoma dimidiata	1	0	0	0	1
607	San Miguel	Ciudad Barrios	2019-03-04	Triatoma dimidiata	1	0	0	1	0
608	San Miguel	Ciudad Barrios	2019-03-04	Triatoma dimidiata	1	0	0	0	1
609	San Miguel	Ciudad Barrios	2019-03-04	Triatoma dimidiata	1	0	0	1	0
610	San Miguel	Ciudad Barrios	2019-03-04	Triatoma dimidiata	1	0	0	0	1
611	San Miguel	Ciudad Barrios	2019-03-04	Triatoma dimidiata	1	0	0	0	1
612	San Miguel	Ciudad Barrios	2019-03-04	Triatoma dimidiata	1	0	0	0	1
613	San Miguel	Ciudad Barrios	2019-03-04	Triatoma dimidiata	1	0	0	0	1
614	San Miguel	Ciudad Barrios	2019-03-04	Triatoma dimidiata	1	0	0	0	1
615	San Miguel	Ciudad Barrios	2019-03-04	Triatoma dimidiata	1	0	0	0	1
616	San Miguel	Ciudad Barrios	2019-03-04	Triatoma dimidiata	1	0	0	1	0
617	San Miguel	Ciudad Barrios	2019-03-04	Triatoma dimidiata	1	0	0	1	0
618	San Miguel	Ciudad Barrios	2019-03-04	Triatoma dimidiata	1	0	0	0	1
619	Ahuachapán	Jujutla	2019-04-10	Triatoma dimidiata	1	0	0	0	1
620	Ahuachapán	Jujutla	2019-04-10	Triatoma dimidiata	1	0	0	1	0
621	Ahuachapán	Jujutla	2019-04-10	Triatoma dimidiata	1	0	0	0	1
622	Ahuachapán	Jujutla	2019-04-10	Triatoma dimidiata	1	0	0	1	0
623	Ahuachapán	Jujutla	2019-04-10	Triatoma dimidiata	1	0	0	0	1
624	Ahuachapán	Jujutla	2019-04-10	Triatoma dimidiata	1	0	0	0	1
625	Ahuachapán	Jujutla	2019-04-10	Triatoma dimidiata	1	0	0	0	1
626	Ahuachapán	Jujutla	2019-04-10	Triatoma dimidiata	1	0	0	1	0
627	Ahuachapán	Jujutla	2019-04-10	Triatoma dimidiata	1	0	0	1	0
628	Ahuachapán	Jujutla	2019-04-10	Triatoma dimidiata	1	0	0	1	0
629	Ahuachapán	Jujutla	2019-04-10	Triatoma dimidiata	1	0	0	1	0
630	Ahuachapán	Jujutla	2019-04-10	Triatoma dimidiata	1	0	0	0	1
631	Ahuachapán	Jujutla	2019-04-10	Triatoma dimidiata	1	0	0	1	0
632	Ahuachapán	Jujutla	2019-04-10	Triatoma dimidiata	1	0	0	1	0
633	Ahuachapán	Jujutla	2019-04-10	Triatoma dimidiata	1	0	0	1	0
634	Ahuachapán	Jujutla	2019-04-10	Triatoma dimidiata	1	0	0	1	0
635	Ahuachapán	Jujutla	2019-04-10	Triatoma dimidiata	1	0	0	0	1
636	Ahuachapán	Jujutla	2019-04-10	Triatoma dimidiata	1	0	0	0	1
637	Ahuachapán	Jujutla	2019-04-10	Triatoma dimidiata	1	0	0	0	1
638	Ahuachapán	Jujutla	2019-04-10	Triatoma dimidiata	1	0	0	0	1
639	Ahuachapán	Jujutla	2019-04-10	Triatoma dimidiata	1	0	0	0	1
640	Ahuachapán	Jujutla	2019-04-10	Triatoma dimidiata	1	0	0	0	1
641	Ahuachapán	Jujutla	2019-04-10	Triatoma dimidiata	1	0	0	0	1
642	Santa Ana	Coatepeque	2019-05-14	Triatoma dimidiata	0	1	0	0	1
643	Santa Ana	Coatepeque	2019-05-14	Triatoma dimidiata	0	1	0	0	1
644	Santa Ana	Coatepeque	2019-05-14	Triatoma dimidiata	0	1	0	0	1
645	Santa Ana	Coatepeque	2019-05-14	Triatoma dimidiata	0	1	0	0	1
646	Santa Ana	Coatepeque	2019-05-14	Triatoma dimidiata	1	0	0	0	1
647	Santa Ana	El Congo	2019-05-16	Triatoma dimidiata	1	0	0	0	1
648	Santa Ana	El Congo	2019-05-16	Triatoma dimidiata	1	0	0	0	1
649	Santa Ana	El Congo	2019-05-16	Triatoma dimidiata	1	0	0	0	1
650	Santa Ana	El Congo	2019-05-16	Triatoma dimidiata	1	0	0	0	1
651	Santa Ana	El Congo	2019-05-16	Triatoma dimidiata	1	0	0	0	1
652	Santa Ana	El Congo	2019-05-16	Triatoma dimidiata	1	0	0	0	1
653	Santa Ana	El Congo	2019-05-16	Triatoma dimidiata	1	0	0	0	1
654	Santa Ana	El Congo	2019-05-16	Triatoma dimidiata	1	0	0	0	1
655	Santa Ana	El Congo	2019-05-16	Triatoma dimidiata	1	0	0	0	1
656	Santa Ana	El Congo	2019-05-16	Triatoma dimidiata	1	0	0	0	1
657	Santa Ana	El Congo	2019-05-16	Triatoma dimidiata	1	0	0	0	1
658	Santa Ana	El Congo	2019-05-16	Triatoma dimidiata	1	0	0	0	1
659	Ahuachapán	San Pedro Puxtla	2019-05-23	Triatoma dimidiata	1	0	0	0	1
660	Ahuachapán	San Pedro Puxtla	2019-05-23	Triatoma dimidiata	1	0	0	0	1
661	Ahuachapán	San Pedro Puxtla	2019-05-23	Triatoma dimidiata	1	0	0	0	1
662	Ahuachapán	San Pedro Puxtla	2019-05-23	Triatoma dimidiata	1	0	0	0	1
663	Ahuachapán	San Pedro Puxtla	2019-05-23	Triatoma dimidiata	1	0	0	0	1
664	Ahuachapán	San Pedro Puxtla	2019-05-23	Triatoma dimidiata	1	0	0	0	1
665	Ahuachapán	San Pedro Puxtla	2019-05-23	Triatoma dimidiata	1	0	0	0	1
666	Ahuachapán	San Pedro Puxtla	2019-05-23	Triatoma dimidiata	1	0	0	0	1
667	Ahuachapán	San Pedro Puxtla	2019-05-23	Triatoma dimidiata	1	0	0	0	1
668	Ahuachapán	San Pedro Puxtla	2019-05-23	Triatoma dimidiata	1	0	0	0	1
669	Ahuachapán	San Pedro Puxtla	2019-05-23	Triatoma dimidiata	1	0	0	0	1
670	Ahuachapán	San Pedro Puxtla	2019-05-23	Triatoma dimidiata	1	0	0	0	1
671	Ahuachapán	San Pedro Puxtla	2019-05-23	Triatoma dimidiata	1	0	0	0	1
672	Ahuachapán	San Pedro Puxtla	2019-05-23	Triatoma dimidiata	1	0	0	1	0
673	Ahuachapán	San Pedro Puxtla	2019-05-23	Triatoma dimidiata	1	0	0	0	1
674	Ahuachapán	San Pedro Puxtla	2019-05-23	Triatoma dimidiata	1	0	0	0	1
675	Ahuachapán	San Pedro Puxtla	2019-05-23	Triatoma dimidiata	1	0	0	0	1
676	Ahuachapán	San Pedro Puxtla	2019-05-23	Triatoma dimidiata	1	0	0	0	1
677	Ahuachapán	San Pedro Puxtla	2019-05-23	Triatoma dimidiata	1	0	0	1	0
678	La Libertad	Teotepeque	2019-05-27	Triatoma dimidiata	1	0	0	0	1
679	La Libertad	Teotepeque	2019-05-27	Triatoma dimidiata	1	0	0	0	1
680	La Libertad	Teotepeque	2019-05-27	Triatoma dimidiata	1	0	0	0	1
681	La Libertad	Teotepeque	2019-05-27	Triatoma dimidiata	1	0	0	0	1
682	La Libertad	Teotepeque	2019-05-27	Triatoma dimidiata	1	0	0	0	1
683	La Libertad	San Pablo Tacachico	2019-05-30	Triatoma dimidiata	1	0	0	0	1
684	La Libertad	San Pablo Tacachico	2019-05-30	Triatoma dimidiata	1	0	0	0	1
685	La Libertad	San Pablo Tacachico	2019-05-30	Triatoma dimidiata	1	0	0	0	1
686	La Libertad	San Pablo Tacachico	2019-05-30	Triatoma dimidiata	1	0	0	0	1
687	La Libertad	San Pablo Tacachico	2019-05-30	Triatoma dimidiata	1	0	0	0	1
688	La Libertad	San Pablo Tacachico	2019-05-30	Triatoma dimidiata	1	0	0	0	1
689	La Libertad	San Pablo Tacachico	2019-05-30	Triatoma dimidiata	1	0	0	0	1
690	La Libertad	San Pablo Tacachico	2019-05-30	Triatoma dimidiata	1	0	0	0	1
691	La Libertad	San Pablo Tacachico	2019-05-30	Triatoma dimidiata	1	0	0	0	1
692	La Libertad	San Pablo Tacachico	2019-05-30	Triatoma dimidiata	1	0	0	0	1
693	La Libertad	San Pablo Tacachico	2019-05-30	Triatoma dimidiata	1	0	0	0	1
694	La Libertad	San Pablo Tacachico	2019-05-30	Triatoma dimidiata	1	0	0	0	1
695	La Libertad	San Pablo Tacachico	2019-05-30	Triatoma dimidiata	1	0	0	0	1
696	La Libertad	San Pablo Tacachico	2019-05-30	Triatoma dimidiata	1	0	0	0	1
697	La Libertad	San Pablo Tacachico	2019-05-30	Triatoma dimidiata	1	0	0	0	1
698	La Libertad	San Pablo Tacachico	2019-05-30	Triatoma dimidiata	1	0	0	0	1
699	La Libertad	San Pablo Tacachico	2019-05-30	Triatoma dimidiata	1	0	0	0	1
700	La Libertad	San Pablo Tacachico	2019-05-30	Triatoma dimidiata	1	0	0	0	1
701	La Libertad	San Pablo Tacachico	2019-05-30	Triatoma dimidiata	1	0	0	0	1
702	La Libertad	San Pablo Tacachico	2019-05-30	Triatoma dimidiata	1	0	0	0	1
703	La Libertad	San Pablo Tacachico	2019-05-30	Triatoma dimidiata	1	0	0	0	1
704	La Libertad	San Pablo Tacachico	2019-05-30	Triatoma dimidiata	1	0	0	0	1
705	La Libertad	San Pablo Tacachico	2019-05-30	Triatoma dimidiata	1	0	0	0	1
706	La Libertad	San Pablo Tacachico	2019-05-30	Triatoma dimidiata	1	0	0	0	1
707	La Libertad	San Pablo Tacachico	2019-05-30	Triatoma dimidiata	1	0	0	0	1
708	La Libertad	San Pablo Tacachico	2019-05-30	Triatoma dimidiata	1	0	0	0	1
709	La Libertad	San Pablo Tacachico	2019-05-30	Triatoma dimidiata	1	0	0	0	1
710	La Libertad	San Pablo Tacachico	2019-05-30	Triatoma dimidiata	1	0	0	0	1
711	La Libertad	San Pablo Tacachico	2019-05-30	Triatoma dimidiata	1	0	0	0	1
712	La Libertad	San Pablo Tacachico	2019-05-30	Triatoma dimidiata	1	0	0	0	1
713	La Libertad	San Pablo Tacachico	2019-05-30	Triatoma dimidiata	1	0	0	0	1
714	La Libertad	San Pablo Tacachico	2019-05-30	Triatoma dimidiata	1	0	0	0	1
715	La Libertad	San Pablo Tacachico	2019-05-30	Triatoma dimidiata	1	0	0	0	1
716	La Libertad	San Pablo Tacachico	2019-05-30	Triatoma dimidiata	1	0	0	0	1
717	La Libertad	San Pablo Tacachico	2019-05-30	Triatoma dimidiata	1	0	0	0	1
718	La Libertad	San Pablo Tacachico	2019-05-30	Triatoma dimidiata	1	0	0	0	1
719	La Libertad	San Pablo Tacachico	2019-05-30	Triatoma dimidiata	1	0	0	0	1
720	La Libertad	San Pablo Tacachico	2019-05-30	Triatoma dimidiata	1	0	0	0	1
721	La Libertad	San Pablo Tacachico	2019-05-30	Triatoma dimidiata	1	0	0	0	1
722	La Libertad	San Pablo Tacachico	2019-05-30	Triatoma dimidiata	1	0	0	0	1
723	La Libertad	San Pablo Tacachico	2019-05-30	Triatoma dimidiata	1	0	0	0	1
724	La Libertad	San Pablo Tacachico	2019-05-30	Triatoma dimidiata	1	0	0	0	1
725	La Libertad	San Pablo Tacachico	2019-05-30	Triatoma dimidiata	1	0	0	0	1
726	La Libertad	San Pablo Tacachico	2019-05-30	Triatoma dimidiata	1	0	0	0	1
727	La Libertad	San Pablo Tacachico	2019-05-30	Triatoma dimidiata	1	0	0	0	1
728	La Libertad	San Pablo Tacachico	2019-05-30	Triatoma dimidiata	1	0	0	0	1
729	La Libertad	San Pablo Tacachico	2019-05-30	Triatoma dimidiata	1	0	0	0	1
730	La Libertad	San Pablo Tacachico	2019-05-30	Triatoma dimidiata	1	0	0	0	1
731	La Libertad	San Pablo Tacachico	2019-05-30	Triatoma dimidiata	1	0	0	0	1
732	La Libertad	San Pablo Tacachico	2019-05-30	Triatoma dimidiata	1	0	0	0	1
733	La Libertad	San Pablo Tacachico	2019-05-30	Triatoma dimidiata	1	0	0	0	1
734	La Libertad	San Pablo Tacachico	2019-05-30	Triatoma dimidiata	1	0	0	0	1
735	La Libertad	San Pablo Tacachico	2019-05-30	Triatoma dimidiata	1	0	0	0	1
736	La Libertad	San Pablo Tacachico	2019-05-30	Triatoma dimidiata	1	0	0	0	1
737	La Libertad	San Pablo Tacachico	2019-05-30	Triatoma dimidiata	1	0	0	0	1
738	La Libertad	San Pablo Tacachico	2019-05-30	Triatoma dimidiata	1	0	0	0	1
739	La Libertad	San Pablo Tacachico	2019-05-30	Triatoma dimidiata	1	0	0	0	1
740	La Libertad	San Pablo Tacachico	2019-05-30	Triatoma dimidiata	1	0	0	0	1
741	La Libertad	San Pablo Tacachico	2019-05-30	Triatoma dimidiata	1	0	0	0	1
742	La Libertad	San Pablo Tacachico	2019-05-30	Triatoma dimidiata	1	0	0	0	1
743	La Libertad	San Pablo Tacachico	2019-05-30	Triatoma dimidiata	1	0	0	0	1
744	La Libertad	San Pablo Tacachico	2019-05-30	Triatoma dimidiata	1	0	0	0	1
745	La Libertad	San Pablo Tacachico	2019-05-30	Triatoma dimidiata	1	0	0	0	1
746	La Libertad	San Pablo Tacachico	2019-05-30	Triatoma dimidiata	1	0	0	0	1
747	La Libertad	San Pablo Tacachico	2019-05-30	Triatoma dimidiata	1	0	0	0	1
748	La Libertad	San Pablo Tacachico	2019-05-30	Triatoma dimidiata	1	0	0	0	1
749	La Libertad	San Pablo Tacachico	2019-05-30	Triatoma dimidiata	1	0	0	0	1
750	La Libertad	San Pablo Tacachico	2019-05-30	Triatoma dimidiata	1	0	0	0	1
751	La Libertad	San Pablo Tacachico	2019-05-30	Triatoma dimidiata	1	0	0	0	1
752	La Libertad	San Pablo Tacachico	2019-05-30	Triatoma dimidiata	1	0	0	0	1
753	La Libertad	San Pablo Tacachico	2019-05-30	Triatoma dimidiata	1	0	0	0	1
754	La Libertad	San Pablo Tacachico	2019-05-30	Triatoma dimidiata	1	0	0	0	1
755	La Libertad	San Pablo Tacachico	2019-05-30	Triatoma dimidiata	1	0	0	0	1
756	La Libertad	San Pablo Tacachico	2019-05-30	Triatoma dimidiata	1	0	0	0	1
757	La Libertad	San Pablo Tacachico	2019-05-30	Triatoma dimidiata	1	0	0	0	1
758	La Libertad	San Pablo Tacachico	2019-05-30	Triatoma dimidiata	1	0	0	0	1
759	La Libertad	San Pablo Tacachico	2019-05-30	Triatoma dimidiata	1	0	0	0	1
760	La Libertad	San Pablo Tacachico	2019-05-30	Triatoma dimidiata	1	0	0	0	1
761	La Libertad	San Pablo Tacachico	2019-05-30	Triatoma dimidiata	1	0	0	0	1
762	La Libertad	San Pablo Tacachico	2019-05-30	Triatoma dimidiata	1	0	0	0	1
763	La Libertad	San Pablo Tacachico	2019-05-30	Triatoma dimidiata	1	0	0	0	1
764	La Libertad	San Pablo Tacachico	2019-05-30	Triatoma dimidiata	1	0	0	0	1
765	La Libertad	San Pablo Tacachico	2019-05-30	Triatoma dimidiata	1	0	0	0	1
766	La Libertad	San Pablo Tacachico	2019-05-30	Triatoma dimidiata	1	0	0	0	1
767	La Libertad	San Pablo Tacachico	2019-05-30	Triatoma dimidiata	1	0	0	0	1
768	La Libertad	San Pablo Tacachico	2019-05-30	Triatoma dimidiata	1	0	0	0	1
769	La Libertad	San Pablo Tacachico	2019-05-30	Triatoma dimidiata	1	0	0	0	1
770	La Libertad	San Pablo Tacachico	2019-05-30	Triatoma dimidiata	1	0	0	0	1
771	La Libertad	San Pablo Tacachico	2019-05-30	Triatoma dimidiata	1	0	0	0	1
772	La Libertad	San Pablo Tacachico	2019-05-30	Triatoma dimidiata	1	0	0	0	1
773	La Libertad	San Pablo Tacachico	2019-05-30	Triatoma dimidiata	1	0	0	0	1
774	La Libertad	San Pablo Tacachico	2019-05-30	Triatoma dimidiata	1	0	0	0	1
775	La Libertad	San Pablo Tacachico	2019-05-30	Triatoma dimidiata	1	0	0	0	1
776	La Libertad	San Pablo Tacachico	2019-05-30	Triatoma dimidiata	1	0	0	0	1
777	La Libertad	San Pablo Tacachico	2019-05-30	Triatoma dimidiata	1	0	0	0	1
778	La Libertad	San Pablo Tacachico	2019-05-30	Triatoma dimidiata	1	0	0	0	1
779	La Libertad	San Pablo Tacachico	2019-05-30	Triatoma dimidiata	1	0	0	0	1
780	La Libertad	San Pablo Tacachico	2019-05-30	Triatoma dimidiata	1	0	0	0	1
781	La Libertad	San Pablo Tacachico	2019-05-30	Triatoma dimidiata	1	0	0	0	1
782	La Libertad	San Pablo Tacachico	2019-05-30	Triatoma dimidiata	1	0	0	0	1
783	La Libertad	San Pablo Tacachico	2019-05-30	Triatoma dimidiata	1	0	0	0	1
784	La Libertad	San Pablo Tacachico	2019-05-30	Triatoma dimidiata	1	0	0	0	1
785	La Libertad	San Pablo Tacachico	2019-05-30	Triatoma dimidiata	1	0	0	0	1
786	La Libertad	San Pablo Tacachico	2019-05-30	Triatoma dimidiata	1	0	0	0	1
787	La Libertad	San Pablo Tacachico	2019-05-30	Triatoma dimidiata	1	0	0	0	1
788	La Libertad	San Pablo Tacachico	2019-05-30	Triatoma dimidiata	1	0	0	0	1
789	La Libertad	San Pablo Tacachico	2019-05-30	Triatoma dimidiata	1	0	0	0	1
790	La Libertad	San Pablo Tacachico	2019-05-30	Triatoma dimidiata	1	0	0	0	1
791	La Libertad	San Pablo Tacachico	2019-05-30	Triatoma dimidiata	1	0	0	0	1
792	La Libertad	San Pablo Tacachico	2019-05-30	Triatoma dimidiata	1	0	0	0	1
793	La Libertad	San Pablo Tacachico	2019-05-30	Triatoma dimidiata	1	0	0	0	1
794	La Libertad	San Pablo Tacachico	2019-05-30	Triatoma dimidiata	1	0	0	0	1
795	La Libertad	San Pablo Tacachico	2019-05-30	Triatoma dimidiata	1	0	0	0	1
796	La Libertad	San Pablo Tacachico	2019-05-30	Triatoma dimidiata	1	0	0	0	1
797	La Libertad	San Pablo Tacachico	2019-05-30	Triatoma dimidiata	1	0	0	0	1
798	La Libertad	San Pablo Tacachico	2019-05-30	Triatoma dimidiata	1	0	0	0	1
799	La Libertad	San Pablo Tacachico	2019-05-30	Triatoma dimidiata	1	0	0	0	1
800	La Libertad	San Pablo Tacachico	2019-05-30	Triatoma dimidiata	1	0	0	0	1
801	La Libertad	San Pablo Tacachico	2019-05-30	Triatoma dimidiata	1	0	0	0	1
802	La Libertad	San Pablo Tacachico	2019-05-30	Triatoma dimidiata	1	0	0	0	1
803	La Libertad	San Pablo Tacachico	2019-05-30	Triatoma dimidiata	1	0	0	0	1
804	La Libertad	San Pablo Tacachico	2019-05-30	Triatoma dimidiata	1	0	0	0	1
805	La Libertad	San Pablo Tacachico	2019-05-30	Triatoma dimidiata	1	0	0	0	1
806	La Libertad	San Pablo Tacachico	2019-05-30	Triatoma dimidiata	1	0	0	0	1
807	La Libertad	San Pablo Tacachico	2019-05-30	Triatoma dimidiata	1	0	0	0	1
808	La Libertad	San Pablo Tacachico	2019-05-30	Triatoma dimidiata	1	0	0	0	1
809	La Libertad	San Pablo Tacachico	2019-05-30	Triatoma dimidiata	1	0	0	0	1
810	La Libertad	San Pablo Tacachico	2019-05-30	Triatoma dimidiata	1	0	0	0	1
811	La Libertad	San Pablo Tacachico	2019-05-30	Triatoma dimidiata	1	0	0	0	1
812	La Libertad	San Pablo Tacachico	2019-05-30	Triatoma dimidiata	1	0	0	0	1
813	La Libertad	San Pablo Tacachico	2019-05-30	Triatoma dimidiata	1	0	0	0	1
814	La Libertad	San Pablo Tacachico	2019-05-30	Triatoma dimidiata	1	0	0	0	1
815	La Libertad	San Pablo Tacachico	2019-05-30	Triatoma dimidiata	1	0	0	0	1
816	La Libertad	San Pablo Tacachico	2019-05-30	Triatoma dimidiata	1	0	0	0	1
817	La Libertad	San Pablo Tacachico	2019-05-30	Triatoma dimidiata	1	0	0	0	1
818	La Libertad	San Pablo Tacachico	2019-05-30	Triatoma dimidiata	1	0	0	0	1
819	La Libertad	San Pablo Tacachico	2019-05-30	Triatoma dimidiata	1	0	0	0	1
820	La Libertad	San Pablo Tacachico	2019-05-30	Triatoma dimidiata	1	0	0	0	1
821	La Libertad	San Pablo Tacachico	2019-05-30	Triatoma dimidiata	1	0	0	0	1
822	La Libertad	San Pablo Tacachico	2019-05-30	Triatoma dimidiata	1	0	0	0	1
823	La Libertad	San Pablo Tacachico	2019-05-30	Triatoma dimidiata	1	0	0	0	1
824	La Libertad	San Pablo Tacachico	2019-05-30	Triatoma dimidiata	1	0	0	0	1
825	La Libertad	San Pablo Tacachico	2019-05-30	Triatoma dimidiata	1	0	0	0	1
826	La Libertad	San Pablo Tacachico	2019-05-30	Triatoma dimidiata	1	0	0	0	1
827	La Libertad	San Pablo Tacachico	2019-05-30	Triatoma dimidiata	1	0	0	0	1
828	La Libertad	San Pablo Tacachico	2019-05-30	Triatoma dimidiata	1	0	0	0	1
829	La Libertad	San Pablo Tacachico	2019-05-30	Triatoma dimidiata	1	0	0	0	1
830	La Libertad	San Pablo Tacachico	2019-05-30	Triatoma dimidiata	1	0	0	0	1
831	La Libertad	San Pablo Tacachico	2019-05-30	Triatoma dimidiata	1	0	0	0	1
832	La Libertad	San Pablo Tacachico	2019-05-30	Triatoma dimidiata	1	0	0	0	1
833	La Libertad	San Pablo Tacachico	2019-05-30	Triatoma dimidiata	1	0	0	0	1
834	La Libertad	San Pablo Tacachico	2019-05-30	Triatoma dimidiata	1	0	0	0	1
835	La Libertad	San Pablo Tacachico	2019-05-30	Triatoma dimidiata	1	0	0	0	1
836	La Libertad	San Pablo Tacachico	2019-05-30	Triatoma dimidiata	1	0	0	0	1
837	La Libertad	San Pablo Tacachico	2019-05-30	Triatoma dimidiata	1	0	0	0	1
838	La Libertad	San Pablo Tacachico	2019-05-30	Triatoma dimidiata	1	0	0	0	1
839	La Libertad	San Pablo Tacachico	2019-05-30	Triatoma dimidiata	1	0	0	0	1
840	La Libertad	San Pablo Tacachico	2019-05-30	Triatoma dimidiata	1	0	0	0	1
841	La Libertad	San Pablo Tacachico	2019-05-30	Triatoma dimidiata	1	0	0	0	1
842	La Libertad	San Pablo Tacachico	2019-05-30	Triatoma dimidiata	1	0	0	0	1
843	La Libertad	San Pablo Tacachico	2019-05-30	Triatoma dimidiata	1	0	0	0	1
844	La Libertad	San Pablo Tacachico	2019-05-30	Triatoma dimidiata	1	0	0	0	1
845	La Libertad	San Pablo Tacachico	2019-05-30	Triatoma dimidiata	1	0	0	0	1
846	La Libertad	San Pablo Tacachico	2019-05-30	Triatoma dimidiata	1	0	0	0	1
847	La Libertad	San Pablo Tacachico	2019-05-30	Triatoma dimidiata	1	0	0	0	1
848	La Libertad	San Pablo Tacachico	2019-05-30	Triatoma dimidiata	1	0	0	0	1
849	La Libertad	San Pablo Tacachico	2019-05-30	Triatoma dimidiata	1	0	0	0	1
850	La Libertad	San Pablo Tacachico	2019-05-30	Triatoma dimidiata	1	0	0	0	1
851	Usulután	Estanzuela	2019-06-07	Triatoma dimidiata	1	0	0	0	1
852	Usulután	Estanzuela	2019-06-07	Triatoma dimidiata	1	0	0	0	1
853	Usulután	Estanzuela	2019-06-07	Triatoma dimidiata	1	0	0	0	1
854	Usulután	Estanzuela	2019-06-07	Triatoma dimidiata	1	0	0	0	1
855	Usulután	Estanzuela	2019-06-07	Triatoma dimidiata	1	0	0	0	1
856	Usulután	Estanzuela	2019-06-07	Triatoma dimidiata	1	0	0	0	1
857	Usulután	Estanzuela	2019-06-07	Triatoma dimidiata	1	0	0	0	1
858	Usulután	Estanzuela	2019-06-07	Triatoma dimidiata	1	0	0	0	1
859	Usulután	Estanzuela	2019-06-07	Triatoma dimidiata	1	0	0	0	1
860	Usulután	Estanzuela	2019-06-07	Triatoma dimidiata	1	0	0	0	1
861	Usulután	Estanzuela	2019-06-07	Triatoma dimidiata	1	0	0	0	1
862	Usulután	Estanzuela	2019-06-07	Triatoma dimidiata	1	0	0	0	1
863	Usulután	Estanzuela	2019-06-07	Triatoma dimidiata	1	0	0	0	1
864	Usulután	Estanzuela	2019-06-07	Triatoma dimidiata	1	0	0	0	1
865	Usulután	Estanzuela	2019-06-07	Triatoma dimidiata	1	0	0	0	1
866	Usulután	Estanzuela	2019-06-07	Triatoma dimidiata	1	0	0	0	1
867	Usulután	Estanzuela	2019-06-07	Triatoma dimidiata	1	0	0	0	1
868	Usulután	Estanzuela	2019-06-07	Triatoma dimidiata	1	0	0	0	1
869	Usulután	Estanzuela	2019-06-07	Triatoma dimidiata	1	0	0	0	1
870	Usulután	Estanzuela	2019-06-07	Triatoma dimidiata	1	0	0	0	1
871	Usulután	Estanzuela	2019-06-07	Triatoma dimidiata	1	0	0	0	1
872	Usulután	Estanzuela	2019-06-07	Triatoma dimidiata	1	0	0	0	1
873	Usulután	Estanzuela	2019-06-07	Triatoma dimidiata	1	0	0	0	1
874	Usulután	Estanzuela	2019-06-07	Triatoma dimidiata	1	0	0	0	1
875	Usulután	Estanzuela	2019-06-07	Triatoma dimidiata	1	0	0	0	1
876	Usulután	Estanzuela	2019-06-07	Triatoma dimidiata	1	0	0	0	1
877	Usulután	Estanzuela	2019-06-07	Triatoma dimidiata	1	0	0	0	1
878	Usulután	Estanzuela	2019-06-07	Triatoma dimidiata	1	0	0	1	0
879	Usulután	Estanzuela	2019-06-07	Triatoma dimidiata	1	0	0	0	1
880	Usulután	Estanzuela	2019-06-07	Triatoma dimidiata	1	0	0	0	1
881	Usulután	Estanzuela	2019-06-07	Triatoma dimidiata	1	0	0	1	0
882	Usulután	Estanzuela	2019-06-07	Triatoma dimidiata	1	0	0	0	1
883	Usulután	Estanzuela	2019-06-07	Triatoma dimidiata	1	0	0	0	1
884	Usulután	Estanzuela	2019-06-07	Triatoma dimidiata	1	0	0	0	1
885	Usulután	Estanzuela	2019-06-07	Triatoma dimidiata	1	0	0	0	1
886	Usulután	Estanzuela	2019-06-07	Triatoma dimidiata	1	0	0	0	1
887	Usulután	Estanzuela	2019-06-07	Triatoma dimidiata	1	0	0	0	1
888	Usulután	Estanzuela	2019-06-07	Triatoma dimidiata	1	0	0	0	1
889	Usulután	Estanzuela	2019-06-07	Triatoma dimidiata	1	0	0	0	1
890	Usulután	Estanzuela	2019-06-07	Triatoma dimidiata	1	0	0	0	1
891	Usulután	Estanzuela	2019-06-07	Triatoma dimidiata	1	0	0	0	1
892	Usulután	Estanzuela	2019-06-07	Triatoma dimidiata	1	0	0	0	1
893	Usulután	Estanzuela	2019-06-07	Triatoma dimidiata	1	0	0	0	1
894	Usulután	Estanzuela	2019-06-07	Triatoma dimidiata	1	0	0	1	0
895	Usulután	Estanzuela	2019-06-07	Triatoma dimidiata	1	0	0	0	1
896	Usulután	Estanzuela	2019-06-07	Triatoma dimidiata	1	0	0	1	0
897	Usulután	Estanzuela	2019-06-07	Triatoma dimidiata	1	0	0	1	0
898	Usulután	Estanzuela	2019-06-07	Triatoma dimidiata	1	0	0	0	1
899	Usulután	Estanzuela	2019-06-07	Triatoma dimidiata	1	0	0	1	0
900	Usulután	Estanzuela	2019-06-07	Triatoma dimidiata	1	0	0	1	0
901	Usulután	Estanzuela	2019-06-07	Triatoma dimidiata	1	0	0	1	0
902	Usulután	Estanzuela	2019-06-07	Triatoma dimidiata	1	0	0	0	1
903	Usulután	Estanzuela	2019-06-07	Triatoma dimidiata	1	0	0	0	1
904	Usulután	Estanzuela	2019-06-07	Triatoma dimidiata	1	0	0	0	1
905	Usulután	Estanzuela	2019-06-07	Triatoma dimidiata	1	0	0	0	1
906	Usulután	Estanzuela	2019-06-07	Triatoma dimidiata	1	0	0	0	1
907	Usulután	Estanzuela	2019-06-07	Triatoma dimidiata	1	0	0	0	1
908	Usulután	Estanzuela	2019-06-07	Triatoma dimidiata	1	0	0	0	1
909	Usulután	Estanzuela	2019-06-07	Triatoma dimidiata	1	0	0	0	1
910	Usulután	Estanzuela	2019-06-07	Triatoma dimidiata	1	0	0	0	1
911	Usulután	Estanzuela	2019-06-07	Triatoma dimidiata	1	0	0	1	0
912	Usulután	Estanzuela	2019-06-07	Triatoma dimidiata	1	0	0	0	1
913	Usulután	Estanzuela	2019-06-07	Triatoma dimidiata	1	0	0	1	0
914	Usulután	Estanzuela	2019-06-07	Triatoma dimidiata	1	0	0	0	1
915	Usulután	Estanzuela	2019-06-07	Triatoma dimidiata	1	0	0	0	1
916	Usulután	Estanzuela	2019-06-07	Triatoma dimidiata	1	0	0	1	0
917	Usulután	Estanzuela	2019-06-07	Triatoma dimidiata	1	0	0	1	0
918	Usulután	Estanzuela	2019-06-07	Triatoma dimidiata	1	0	0	1	0
919	Usulután	Estanzuela	2019-06-07	Triatoma dimidiata	1	0	0	0	1
920	Usulután	Estanzuela	2019-06-07	Triatoma dimidiata	1	0	0	0	1
921	Usulután	Estanzuela	2019-06-07	Triatoma dimidiata	1	0	0	1	0
922	Usulután	Estanzuela	2019-06-07	Triatoma dimidiata	1	0	0	1	0
923	Usulután	Estanzuela	2019-06-07	Triatoma dimidiata	1	0	0	0	1
924	Usulután	Estanzuela	2019-06-07	Triatoma dimidiata	1	0	0	0	1
925	Usulután	Estanzuela	2019-06-07	Triatoma dimidiata	1	0	0	0	1
926	Usulután	Estanzuela	2019-06-07	Triatoma dimidiata	1	0	0	0	1
927	Usulután	Estanzuela	2019-06-07	Triatoma dimidiata	1	0	0	1	0
928	Usulután	Estanzuela	2019-06-07	Triatoma dimidiata	1	0	0	0	1
929	Usulután	Estanzuela	2019-06-07	Triatoma dimidiata	1	0	0	1	0
930	Usulután	Estanzuela	2019-06-07	Triatoma dimidiata	1	0	0	0	1
931	Usulután	Estanzuela	2019-06-07	Triatoma dimidiata	1	0	0	0	1
932	Usulután	Estanzuela	2019-06-07	Triatoma dimidiata	1	0	0	0	1
933	Usulután	Estanzuela	2019-06-07	Triatoma dimidiata	1	0	0	0	1
934	Usulután	Estanzuela	2019-06-07	Triatoma dimidiata	1	0	0	0	1
935	Usulután	Estanzuela	2019-06-07	Triatoma dimidiata	1	0	0	0	1
936	Usulután	Estanzuela	2019-06-07	Triatoma dimidiata	1	0	0	0	1
937	Usulután	Estanzuela	2019-06-07	Triatoma dimidiata	1	0	0	0	1
938	Usulután	Estanzuela	2019-06-07	Triatoma dimidiata	1	0	0	0	1
939	Usulután	Estanzuela	2019-06-07	Triatoma dimidiata	1	0	0	0	1
940	Usulután	Estanzuela	2019-06-07	Triatoma dimidiata	1	0	0	0	1
941	Usulután	Estanzuela	2019-06-07	Triatoma dimidiata	1	0	0	0	1
942	Usulután	Estanzuela	2019-06-07	Triatoma dimidiata	1	0	0	0	1
943	Usulután	Estanzuela	2019-06-07	Triatoma dimidiata	1	0	0	0	1
944	Usulután	Estanzuela	2019-06-07	Triatoma dimidiata	1	0	0	0	1
945	Usulután	Estanzuela	2019-06-07	Triatoma dimidiata	1	0	0	0	1
946	Usulután	Estanzuela	2019-06-07	Triatoma dimidiata	1	0	0	0	1
947	Usulután	Estanzuela	2019-06-07	Triatoma dimidiata	1	0	0	0	1
948	Usulután	Estanzuela	2019-06-07	Triatoma dimidiata	1	0	0	0	1
949	Usulután	Estanzuela	2019-06-07	Triatoma dimidiata	1	0	0	0	1
950	Usulután	Estanzuela	2019-06-07	Triatoma dimidiata	1	0	0	0	1
951	Usulután	Estanzuela	2019-06-07	Triatoma dimidiata	1	0	0	0	1
952	Usulután	Estanzuela	2019-06-07	Triatoma dimidiata	1	0	0	0	1
953	Usulután	Estanzuela	2019-06-07	Triatoma dimidiata	1	0	0	0	1
954	Usulután	Estanzuela	2019-06-07	Triatoma dimidiata	1	0	0	0	1
955	Usulután	Estanzuela	2019-06-07	Triatoma dimidiata	1	0	0	0	1
956	Usulután	Estanzuela	2019-06-07	Triatoma dimidiata	1	0	0	0	1
957	Usulután	Estanzuela	2019-06-07	Triatoma dimidiata	1	0	0	0	1
958	Usulután	Estanzuela	2019-06-07	Triatoma dimidiata	1	0	0	0	1
959	Usulután	Estanzuela	2019-06-07	Triatoma dimidiata	1	0	0	1	0
960	Usulután	Estanzuela	2019-06-07	Triatoma dimidiata	1	0	0	1	0
961	Usulután	Estanzuela	2019-06-07	Triatoma dimidiata	1	0	0	1	0
962	Usulután	Estanzuela	2019-06-07	Triatoma dimidiata	1	0	0	0	1
963	Usulután	Estanzuela	2019-06-07	Triatoma dimidiata	1	0	0	0	1
964	Usulután	Estanzuela	2019-06-07	Triatoma dimidiata	1	0	0	0	1
965	Usulután	Estanzuela	2019-06-07	Triatoma dimidiata	1	0	0	0	1
966	Usulután	Estanzuela	2019-06-07	Triatoma dimidiata	1	0	0	0	1
967	Usulután	Estanzuela	2019-06-07	Triatoma dimidiata	1	0	0	1	0
968	Usulután	Estanzuela	2019-06-07	Triatoma dimidiata	1	0	0	0	1
969	Usulután	Estanzuela	2019-06-07	Triatoma dimidiata	1	0	0	1	0
970	Usulután	Estanzuela	2019-06-07	Triatoma dimidiata	1	0	0	1	0
971	Usulután	Estanzuela	2019-06-07	Triatoma dimidiata	1	0	0	1	0
972	Usulután	Estanzuela	2019-06-07	Triatoma dimidiata	1	0	0	1	0
973	Usulután	Estanzuela	2019-06-07	Triatoma dimidiata	1	0	0	1	0
974	Usulután	Estanzuela	2019-06-07	Triatoma dimidiata	1	0	0	1	0
975	Usulután	Estanzuela	2019-06-07	Triatoma dimidiata	1	0	0	0	1
976	Usulután	Estanzuela	2019-06-07	Triatoma dimidiata	1	0	0	0	1
977	Usulután	Estanzuela	2019-06-07	Triatoma dimidiata	1	0	0	0	1
978	Usulután	Estanzuela	2019-06-07	Triatoma dimidiata	1	0	0	1	0
979	Usulután	Estanzuela	2019-06-07	Triatoma dimidiata	1	0	0	0	1
980	Usulután	Estanzuela	2019-06-07	Triatoma dimidiata	1	0	0	0	1
981	Usulután	Estanzuela	2019-06-07	Triatoma dimidiata	1	0	0	1	0
982	San Miguel	Ciudad Barrios	2019-06-11	Triatoma dimidiata	1	0	0	0	1
983	San Miguel	Ciudad Barrios	2019-06-11	Triatoma dimidiata	1	0	0	0	1
984	San Miguel	Ciudad Barrios	2019-06-11	Triatoma dimidiata	1	0	0	0	1
985	San Miguel	Ciudad Barrios	2019-06-11	Triatoma dimidiata	1	0	0	0	1
986	San Miguel	Ciudad Barrios	2019-06-11	Triatoma dimidiata	1	0	0	0	1
987	San Miguel	Ciudad Barrios	2019-06-11	Triatoma dimidiata	1	0	0	1	0
988	San Miguel	Ciudad Barrios	2019-06-11	Triatoma dimidiata	1	0	0	0	1
989	San Miguel	Ciudad Barrios	2019-06-11	Triatoma dimidiata	1	0	0	0	1
990	San Miguel	Ciudad Barrios	2019-06-11	Triatoma dimidiata	1	0	0	0	1
991	San Miguel	Ciudad Barrios	2019-06-11	Triatoma dimidiata	1	0	0	0	1
992	San Miguel	Ciudad Barrios	2019-06-11	Triatoma dimidiata	1	0	0	0	1
993	San Miguel	Ciudad Barrios	2019-06-11	Triatoma dimidiata	1	0	0	0	1
994	San Miguel	Ciudad Barrios	2019-06-11	Triatoma dimidiata	1	0	0	0	1
995	San Miguel	Ciudad Barrios	2019-06-11	Triatoma dimidiata	1	0	0	0	1
996	San Miguel	Ciudad Barrios	2019-06-11	Triatoma dimidiata	1	0	0	0	1
997	San Miguel	Ciudad Barrios	2019-06-11	Triatoma dimidiata	1	0	0	0	1
998	San Miguel	Ciudad Barrios	2019-06-11	Triatoma dimidiata	1	0	0	0	1
999	San Miguel	Ciudad Barrios	2019-06-11	Triatoma dimidiata	1	0	0	0	1
1000	San Miguel	Ciudad Barrios	2019-06-11	Triatoma dimidiata	1	0	0	1	0
1001	San Miguel	Ciudad Barrios	2019-06-11	Triatoma dimidiata	1	0	0	0	1
1002	San Miguel	Ciudad Barrios	2019-06-11	Triatoma dimidiata	1	0	0	0	1
1003	San Miguel	Ciudad Barrios	2019-06-11	Triatoma dimidiata	1	0	0	0	1
1004	San Miguel	Ciudad Barrios	2019-06-11	Triatoma dimidiata	1	0	0	1	0
1005	San Miguel	Ciudad Barrios	2019-06-11	Triatoma dimidiata	1	0	0	0	1
1006	San Miguel	Ciudad Barrios	2019-06-11	Triatoma dimidiata	1	0	0	0	1
1007	San Miguel	Ciudad Barrios	2019-06-11	Triatoma dimidiata	1	0	0	0	1
1008	San Miguel	Ciudad Barrios	2019-06-11	Triatoma dimidiata	1	0	0	0	1
1009	San Miguel	Ciudad Barrios	2019-06-11	Triatoma dimidiata	1	0	0	0	1
1010	San Miguel	Ciudad Barrios	2019-06-11	Triatoma dimidiata	1	0	0	0	1
1011	San Miguel	Ciudad Barrios	2019-06-11	Triatoma dimidiata	1	0	0	0	1
1012	San Miguel	Ciudad Barrios	2019-06-11	Triatoma dimidiata	1	0	0	0	1
1013	San Miguel	Ciudad Barrios	2019-06-11	Triatoma dimidiata	1	0	0	0	1
1014	San Miguel	Ciudad Barrios	2019-06-11	Triatoma dimidiata	1	0	0	0	1
1015	San Miguel	Ciudad Barrios	2019-06-11	Triatoma dimidiata	1	0	0	0	1
1016	San Miguel	Ciudad Barrios	2019-06-11	Triatoma dimidiata	1	0	0	0	1
1017	San Miguel	Ciudad Barrios	2019-06-11	Triatoma dimidiata	1	0	0	0	1
1018	San Miguel	Ciudad Barrios	2019-06-11	Triatoma dimidiata	1	0	0	0	1
1019	San Miguel	Ciudad Barrios	2019-06-11	Triatoma dimidiata	1	0	0	0	1
1020	San Miguel	Ciudad Barrios	2019-06-11	Triatoma dimidiata	1	0	0	0	1
1021	San Miguel	Ciudad Barrios	2019-06-11	Triatoma dimidiata	1	0	0	0	1
1022	San Miguel	Ciudad Barrios	2019-06-11	Triatoma dimidiata	1	0	0	0	1
1023	San Miguel	Ciudad Barrios	2019-06-11	Triatoma dimidiata	1	0	0	0	1
1024	San Miguel	Ciudad Barrios	2019-06-11	Triatoma dimidiata	1	0	0	0	1
1025	San Miguel	Ciudad Barrios	2019-06-11	Triatoma dimidiata	1	0	0	0	1
1026	San Miguel	Ciudad Barrios	2019-06-11	Triatoma dimidiata	1	0	0	0	1
1027	San Miguel	Ciudad Barrios	2019-06-11	Triatoma dimidiata	1	0	0	1	0
1028	San Miguel	Ciudad Barrios	2019-06-11	Triatoma dimidiata	1	0	0	1	0
1029	San Miguel	Ciudad Barrios	2019-06-11	Triatoma dimidiata	1	0	0	0	1
1030	Usulután	Alegría	2019-06-14	Triatoma dimidiata	1	0	0	0	1
1031	Usulután	Alegría	2019-06-14	Triatoma dimidiata	1	0	0	0	1
1032	Usulután	Alegría	2019-06-14	Triatoma dimidiata	1	0	0	0	1
1033	Usulután	Alegría	2019-06-14	Triatoma dimidiata	1	0	0	0	1
1034	Usulután	Alegría	2019-06-14	Triatoma dimidiata	1	0	0	1	0
1035	Usulután	Alegría	2019-06-14	Triatoma dimidiata	1	0	0	0	1
1036	Usulután	Alegría	2019-06-14	Triatoma dimidiata	1	0	0	0	1
1037	Usulután	Alegría	2019-06-14	Triatoma dimidiata	1	0	0	0	1
1038	Usulután	Alegría	2019-06-14	Triatoma dimidiata	1	0	0	0	1
1039	Usulután	Alegría	2019-06-14	Triatoma dimidiata	1	0	0	0	1
1040	Usulután	Alegría	2019-06-20	Triatoma dimidiata	1	0	0	0	1
1041	Usulután	Alegría	2019-06-20	Triatoma dimidiata	1	0	0	0	1
1042	Usulután	Alegría	2019-06-20	Triatoma dimidiata	1	0	0	0	1
1043	Usulután	Alegría	2019-06-20	Triatoma dimidiata	1	0	0	0	1
1044	Usulután	Alegría	2019-06-20	Triatoma dimidiata	1	0	0	0	1
1045	Usulután	Alegría	2019-06-20	Triatoma dimidiata	1	0	0	0	1
1046	Usulután	Alegría	2019-06-20	Triatoma dimidiata	1	0	0	0	1
1047	Usulután	Alegría	2019-06-20	Triatoma dimidiata	1	0	0	0	1
1048	Usulután	Alegría	2019-06-20	Triatoma dimidiata	1	0	0	0	1
1049	Usulután	Alegría	2019-06-20	Triatoma dimidiata	1	0	0	0	1
1050	Usulután	Alegría	2019-06-20	Triatoma dimidiata	1	0	0	1	0
1051	Usulután	Alegría	2019-06-20	Triatoma dimidiata	1	0	0	0	1
1052	Usulután	Alegría	2019-06-20	Triatoma dimidiata	1	0	0	0	1
1053	Usulután	Alegría	2019-06-20	Triatoma dimidiata	1	0	0	0	1
1054	Usulután	Alegría	2019-06-20	Triatoma dimidiata	1	0	0	0	1
1055	Usulután	Alegría	2019-06-20	Triatoma dimidiata	1	0	0	1	0
1056	Usulután	Alegría	2019-06-20	Triatoma dimidiata	1	0	0	0	1
1057	Usulután	Alegría	2019-06-20	Triatoma dimidiata	1	0	0	0	1
1058	Usulután	Alegría	2019-06-20	Triatoma dimidiata	1	0	0	0	1
1059	Usulután	Alegría	2019-06-20	Triatoma dimidiata	1	0	0	0	1
1060	Usulután	Alegría	2019-06-20	Triatoma dimidiata	1	0	0	0	1
1061	Usulután	Alegría	2019-06-20	Triatoma dimidiata	1	0	0	0	1
1062	Usulután	Alegría	2019-06-20	Triatoma dimidiata	1	0	0	0	1
1063	Usulután	Alegría	2019-06-20	Triatoma dimidiata	1	0	0	0	1
1064	Usulután	Alegría	2019-06-20	Triatoma dimidiata	1	0	0	0	1
1065	Usulután	Alegría	2019-06-20	Triatoma dimidiata	1	0	0	0	1
1066	Usulután	Alegría	2019-06-20	Triatoma dimidiata	1	0	0	0	1
1067	Usulután	Alegría	2019-06-20	Triatoma dimidiata	1	0	0	0	1
1068	Usulután	Alegría	2019-06-20	Triatoma dimidiata	1	0	0	0	1
1069	Usulután	Alegría	2019-06-20	Triatoma dimidiata	1	0	0	0	1
1070	Usulután	Alegría	2019-06-20	Triatoma dimidiata	1	0	0	0	1
1071	Usulután	Alegría	2019-06-20	Triatoma dimidiata	1	0	0	0	1
1072	Usulután	Alegría	2019-06-20	Triatoma dimidiata	1	0	0	0	1
1073	Usulután	Alegría	2019-06-20	Triatoma dimidiata	1	0	0	0	1
1074	Usulután	Alegría	2019-06-20	Triatoma dimidiata	1	0	0	0	1
1075	Usulután	Alegría	2019-06-20	Triatoma dimidiata	1	0	0	0	1
1076	Usulután	Alegría	2019-06-20	Triatoma dimidiata	1	0	0	0	1
1077	Usulután	Alegría	2019-07-05	Triatoma dimidiata	1	0	0	1	0
1078	Usulután	Alegría	2019-07-05	Triatoma dimidiata	1	0	0	1	0
1079	San Salvador	Paisnal	2019-07-08	Triatoma dimidiata	1	0	0	1	0
1080	San Salvador	Paisnal	2019-07-08	Triatoma dimidiata	1	0	0	0	1
1081	Cabañas	Ilobasco	2019-07-09	Triatoma dimidiata	1	0	0	0	1
1082	Ahuachapan	Ahuachapan	2019-07-10	Triatoma dimidiata	0	1	0	0	1
1083	Ahuachapan	Ahuachapan	2019-07-10	Triatoma dimidiata	0	1	0	0	1
1084	Cabañas	Sensuntepeque	2019-07-15	Triatoma dimidiata	1	0	0	0	1
1085	Cabañas	Sensuntepeque	2019-07-15	Triatoma dimidiata	0	1	0	0	1
1086	Cabañas	Victoria	2019-07-19	Triatoma dimidiata	1	0	0	0	1
1087	Cabañas	Victoria	2019-07-19	Triatoma dimidiata	1	0	0	1	0
1088	Cabañas	Victoria	2019-07-19	Triatoma dimidiata	1	0	0	0	1
1089	Cabañas	Victoria	2019-07-19	Triatoma dimidiata	0	1	0	0	1
1090	Cabañas	Victoria	2019-07-19	Triatoma dimidiata	0	1	0	0	1
1091	Cabañas	Victoria	2019-07-19	Triatoma dimidiata	0	1	0	0	1
1092	Cabañas	Victoria	2019-07-19	Triatoma dimidiata	0	1	0	0	1
1093	Cabañas	Victoria	2019-07-19	Triatoma dimidiata	0	1	0	0	1
1094	Cabañas	Victoria	2019-07-19	Triatoma dimidiata	0	1	0	0	1
1095	Cabañas	Victoria	2019-07-19	Triatoma dimidiata	0	1	0	0	1
1096	Cabañas	Victoria	2019-07-19	Triatoma dimidiata	0	1	0	0	1
1097	Cabañas	Victoria	2019-07-19	Triatoma dimidiata	0	1	0	0	1
1098	Cabañas	Victoria	2019-07-19	Triatoma dimidiata	0	1	0	0	1
1099	Cabañas	Victoria	2019-07-19	Triatoma dimidiata	0	1	0	0	1
1100	Cabañas	Victoria	2019-07-19	Triatoma dimidiata	0	1	0	0	1
1101	Cabañas	Victoria	2019-07-19	Triatoma dimidiata	0	1	0	0	1
1102	Cabañas	Victoria	2019-07-19	Triatoma dimidiata	0	1	0	0	1
1103	Cabañas	Victoria	2019-07-19	Triatoma dimidiata	0	1	0	1	0
1104	Cabañas	Victoria	2019-07-19	Triatoma dimidiata	0	1	0	0	1
1105	Cabañas	Victoria	2019-07-19	Triatoma dimidiata	0	1	0	0	1
1106	Cabañas	Victoria	2019-07-19	Triatoma dimidiata	1	0	0	0	1
1107	Cuscatlan	Tenancingo	2019-07-26	Triatoma dimidiata	1	0	0	0	1
1108	Cuscatlan	Tenancingo	2019-07-26	Triatoma dimidiata	0	1	0	0	1
1109	Cuscatlan	Tenancingo	2019-07-26	Triatoma dimidiata	0	1	0	0	1
1110	Cuscatlan	Tenancingo	2019-07-26	Triatoma dimidiata	0	1	0	0	1
1111	Cuscatlan	Tenancingo	2019-07-26	Triatoma dimidiata	0	1	0	0	1
1112	Cuscatlan	Tenancingo	2019-07-26	Triatoma dimidiata	1	0	0	0	1
1113	Cuscatlan	Tenancingo	2019-07-26	Triatoma dimidiata	1	0	0	0	1
1114	Cuscatlan	Tenancingo	2019-07-26	Triatoma dimidiata	1	0	0	0	1
1115	Cuscatlan	Tenancingo	2019-07-26	Triatoma dimidiata	1	0	0	0	1
1116	Cuscatlan	Tenancingo	2019-07-26	Triatoma dimidiata	1	0	0	0	1
1117	Cuscatlan	Tenancingo	2019-07-26	Triatoma dimidiata	1	0	0	0	1
1118	Cuscatlan	Tenancingo	2019-07-26	Triatoma dimidiata	1	0	0	1	0
1119	Cuscatlan	Tenancingo	2019-07-26	Triatoma dimidiata	1	0	0	0	1
1120	Cuscatlan	Tenancingo	2019-07-26	Triatoma dimidiata	0	1	0	0	1
1121	Cuscatlan	Tenancingo	2019-07-26	Triatoma dimidiata	1	0	0	0	1
1122	Cabañas	Sensuntepeque	2019-08-15	Triatoma dimidiata	1	0	0	0	1
1123	Cabañas	Sensuntepeque	2019-08-15	Triatoma dimidiata	1	0	0	0	1
1124	Cabañas	Sensuntepeque	2019-08-15	Triatoma dimidiata	1	0	0	1	0
1125	Cabañas	Sensuntepeque	2019-08-15	Triatoma dimidiata	1	0	0	1	0
1126	Cabañas	Sensuntepeque	2019-08-15	Triatoma dimidiata	1	0	0	0	1
1127	Cabañas	Sensuntepeque	2019-08-15	Triatoma dimidiata	1	0	0	1	0
1128	Cabañas	Sensuntepeque	2019-08-15	Triatoma dimidiata	1	0	0	0	1
1129	Cabañas	Sensuntepeque	2019-08-15	Triatoma dimidiata	0	1	0	0	1
1130	Cabañas	Sensuntepeque	2019-08-15	Triatoma dimidiata	0	1	0	0	1
1131	Cabañas	Sensuntepeque	2019-08-15	Triatoma dimidiata	0	1	0	0	1
1132	Cabañas	Sensuntepeque	2019-08-15	Triatoma dimidiata	0	1	0	0	1
1133	Cabañas	Sensuntepeque	2019-08-15	Triatoma dimidiata	1	0	0	0	1
1134	Cabañas	Sensuntepeque	2019-08-15	Triatoma dimidiata	1	0	0	0	1
1135	Cabañas	Sensuntepeque	2019-08-15	Triatoma dimidiata	1	0	0	0	1
1136	Cabañas	Sensuntepeque	2019-08-15	Triatoma dimidiata	1	0	0	1	0
1137	Cabañas	Sensuntepeque	2019-08-15	Triatoma dimidiata	1	0	0	1	0
1138	Cabañas	Sensuntepeque	2019-08-15	Triatoma dimidiata	1	0	0	0	1
1139	Cabañas	Sensuntepeque	2019-08-15	Triatoma dimidiata	1	0	0	0	1
1140	Cabañas	Sensuntepeque	2019-08-15	Triatoma dimidiata	1	0	0	1	0
1141	Cabañas	Sensuntepeque	2019-08-15	Triatoma dimidiata	1	0	0	0	1
1142	Cabañas	Sensuntepeque	2019-08-15	Triatoma dimidiata	1	0	0	0	1
1143	Cabañas	Sensuntepeque	2019-08-15	Triatoma dimidiata	1	0	0	0	1
1144	Cabañas	Sensuntepeque	2019-08-15	Triatoma dimidiata	1	0	0	1	0
1145	Cabañas	Sensuntepeque	2019-08-15	Triatoma dimidiata	1	0	0	0	1
1146	Cabañas	Sensuntepeque	2019-08-15	Triatoma dimidiata	1	0	0	0	1
1147	Cabañas	Sensuntepeque	2019-08-15	Triatoma dimidiata	1	0	0	0	1
1148	Cabañas	Sensuntepeque	2019-08-15	Triatoma dimidiata	1	0	0	0	1
1149	Cabañas	Sensuntepeque	2019-08-15	Triatoma dimidiata	1	0	0	0	1
1150	Cabañas	Sensuntepeque	2019-08-15	Triatoma dimidiata	1	0	0	0	1
1151	Cabañas	Sensuntepeque	2019-08-15	Triatoma dimidiata	1	0	0	0	1
1152	Cabañas	Sensuntepeque	2019-08-15	Triatoma dimidiata	1	0	0	0	1
1153	Cabañas	Sensuntepeque	2019-08-15	Triatoma dimidiata	1	0	0	0	1
1154	Cabañas	Sensuntepeque	2019-08-15	Triatoma dimidiata	1	0	0	0	1
1155	Cabañas	Sensuntepeque	2019-08-15	Triatoma dimidiata	1	0	0	0	1
1156	San Salvador	Panchimalco	2019-09-03	Triatoma dimidiata	1	0	0	0	1
1157	San Salvador	Panchimalco	2019-09-03	Triatoma dimidiata	1	0	0	0	1
1158	San Salvador	Panchimalco	2019-09-03	Triatoma dimidiata	1	0	0	0	1
1159	San Salvador	Panchimalco	2019-09-03	Triatoma dimidiata	1	0	0	0	1
1160	San Salvador	Panchimalco	2019-09-03	Triatoma dimidiata	1	0	0	0	1
1161	San Salvador	Panchimalco	2019-09-03	Triatoma dimidiata	1	0	0	0	1
1162	San Salvador	Panchimalco	2019-09-03	Triatoma dimidiata	1	0	0	0	1
1163	San Salvador	Panchimalco	2019-09-03	Triatoma dimidiata	1	0	0	0	1
1164	San Salvador	Panchimalco	2019-09-03	Triatoma dimidiata	1	0	0	0	1
1165	San Salvador	Panchimalco	2019-09-03	Triatoma dimidiata	1	0	0	0	1
1166	San Salvador	Panchimalco	2019-09-03	Triatoma dimidiata	1	0	0	0	1
1167	San Salvador	Panchimalco	2019-09-03	Triatoma dimidiata	1	0	0	0	1
1168	San Salvador	Panchimalco	2019-09-03	Triatoma dimidiata	1	0	0	1	0
1169	San Salvador	Panchimalco	2019-09-03	Triatoma dimidiata	1	0	0	0	1
1170	San Salvador	Panchimalco	2019-09-03	Triatoma dimidiata	1	0	0	0	1
1171	San Salvador	Panchimalco	2019-09-03	Triatoma dimidiata	1	0	0	1	0
1172	San Salvador	Panchimalco	2019-09-03	Triatoma dimidiata	1	0	0	0	1
1173	San Salvador	Panchimalco	2019-09-03	Triatoma dimidiata	1	0	0	0	1
1174	San Salvador	Panchimalco	2019-09-03	Triatoma dimidiata	1	0	0	0	1
1175	San Salvador	Panchimalco	2019-09-03	Triatoma dimidiata	1	0	0	1	0
1176	San Salvador	Panchimalco	2019-09-03	Triatoma dimidiata	1	0	0	0	1
1177	San Salvador	Panchimalco	2019-09-03	Triatoma dimidiata	1	0	0	1	0
1178	San Salvador	Panchimalco	2019-09-03	Triatoma dimidiata	1	0	0	0	1
1179	San Salvador	Panchimalco	2019-09-03	Triatoma dimidiata	1	0	0	0	1
1180	San Salvador	Panchimalco	2019-09-03	Triatoma dimidiata	1	0	0	0	1
1181	San Salvador	Panchimalco	2019-09-03	Triatoma dimidiata	1	0	0	0	1
1182	San Salvador	Panchimalco	2019-09-03	Triatoma dimidiata	0	1	0	0	1
1183	San Salvador	Panchimalco	2019-09-05	Triatoma dimidiata	0	1	0	0	1
1184	San Salvador	Panchimalco	2019-09-05	Triatoma dimidiata	0	1	0	0	1
1185	San Salvador	Panchimalco	2019-09-05	Triatoma dimidiata	0	1	0	0	1
1186	San Salvador	Panchimalco	2019-09-05	Triatoma dimidiata	0	1	0	0	1
1187	San Salvador	Panchimalco	2019-09-05	Triatoma dimidiata	0	1	0	0	1
1188	San Salvador	Panchimalco	2019-09-05	Triatoma dimidiata	0	1	0	0	1
1189	San Salvador	Panchimalco	2019-09-05	Triatoma dimidiata	0	1	0	0	1
1190	San Salvador	Panchimalco	2019-09-05	Triatoma dimidiata	0	1	0	0	1
1191	San Salvador	Panchimalco	2019-09-05	Triatoma dimidiata	0	1	0	0	1
1192	San Salvador	Panchimalco	2019-09-05	Triatoma dimidiata	0	1	0	0	1
1193	San Salvador	Panchimalco	2019-09-05	Triatoma dimidiata	0	1	0	0	1
1194	San Salvador	Panchimalco	2019-09-05	Triatoma dimidiata	0	1	0	0	1
1195	San Salvador	Panchimalco	2019-09-05	Triatoma dimidiata	0	1	0	0	1
1196	San Salvador	Panchimalco	2019-09-05	Triatoma dimidiata	0	1	0	0	1
1197	San Salvador	Panchimalco	2019-09-05	Triatoma dimidiata	0	1	0	0	1
1198	San Salvador	Panchimalco	2019-09-05	Triatoma dimidiata	0	1	0	0	1
1199	San Salvador	Panchimalco	2019-09-05	Triatoma dimidiata	0	1	0	0	1
1200	San Salvador	Panchimalco	2019-09-05	Triatoma dimidiata	0	1	0	0	1
1201	San Salvador	Panchimalco	2019-09-05	Triatoma dimidiata	0	1	0	0	1
1202	San Salvador	Panchimalco	2019-09-05	Triatoma dimidiata	0	1	0	0	1
1203	San Salvador	Panchimalco	2019-09-05	Triatoma dimidiata	0	1	0	0	1
1204	San Salvador	Panchimalco	2019-09-05	Triatoma dimidiata	0	1	0	0	1
1205	San Salvador	Panchimalco	2019-09-05	Triatoma dimidiata	0	1	0	0	1
1206	San Salvador	Panchimalco	2019-09-05	Triatoma dimidiata	0	1	0	0	1
1207	San Salvador	Panchimalco	2019-09-05	Triatoma dimidiata	0	1	0	1	0
1208	San Salvador	Panchimalco	2019-09-05	Triatoma dimidiata	0	1	0	0	1
1209	San Salvador	Panchimalco	2019-09-05	Triatoma dimidiata	0	1	0	0	1
1210	San Salvador	Panchimalco	2019-09-05	Triatoma dimidiata	0	1	0	0	1
1211	San Salvador	Panchimalco	2019-09-05	Triatoma dimidiata	0	1	0	0	1
1212	San Salvador	Panchimalco	2019-09-05	Triatoma dimidiata	0	1	0	0	1
1213	San Salvador	Panchimalco	2019-09-05	Triatoma dimidiata	0	1	0	1	0
1214	San Salvador	Panchimalco	2019-09-05	Triatoma dimidiata	0	1	0	0	1
1215	San Salvador	Panchimalco	2019-09-05	Triatoma dimidiata	0	1	0	1	0
1216	San Salvador	Panchimalco	2019-09-05	Triatoma dimidiata	0	1	0	0	1
1217	San Salvador	Panchimalco	2019-09-05	Triatoma dimidiata	0	1	0	0	1
1218	San Salvador	Panchimalco	2019-09-05	Triatoma dimidiata	0	1	0	0	1
1219	San Salvador	Panchimalco	2019-09-05	Triatoma dimidiata	0	1	0	0	1
1220	San Salvador	Panchimalco	2019-09-05	Triatoma dimidiata	0	1	0	0	1
1221	San Salvador	Panchimalco	2019-09-05	Triatoma dimidiata	0	1	0	0	1
1222	San Salvador	Panchimalco	2019-09-05	Triatoma dimidiata	0	1	0	0	1
1223	San Salvador	Panchimalco	2019-09-05	Triatoma dimidiata	0	1	0	0	1
1224	San Salvador	Panchimalco	2019-09-05	Triatoma dimidiata	0	1	0	0	1
1225	San Salvador	Panchimalco	2019-09-05	Triatoma dimidiata	0	1	0	0	1
1226	San Salvador	Panchimalco	2019-09-05	Triatoma dimidiata	0	1	0	0	1
1227	San Salvador	Panchimalco	2019-09-05	Triatoma dimidiata	0	1	0	0	1
1228	San Salvador	Panchimalco	2019-09-05	Triatoma dimidiata	0	1	0	0	1
1229	San Salvador	Panchimalco	2019-09-05	Triatoma dimidiata	0	1	0	0	1
1230	San Salvador	Panchimalco	2019-09-05	Triatoma dimidiata	0	1	0	0	1
1231	San Salvador	Panchimalco	2019-09-05	Triatoma dimidiata	0	1	0	0	1
1232	San Salvador	Panchimalco	2019-09-05	Triatoma dimidiata	0	1	0	1	0
1233	San Salvador	Panchimalco	2019-09-05	Triatoma dimidiata	0	1	0	0	1
1234	San Salvador	Panchimalco	2019-09-05	Triatoma dimidiata	0	1	0	0	1
1235	San Salvador	Panchimalco	2019-09-05	Triatoma dimidiata	0	1	0	0	1
1236	San Salvador	Panchimalco	2019-09-05	Triatoma dimidiata	1	0	0	0	1
1237	San Salvador	Panchimalco	2019-09-05	Triatoma dimidiata	1	0	0	0	1
1238	San Salvador	Panchimalco	2019-09-05	Triatoma dimidiata	1	0	0	0	1
1239	San Salvador	Panchimalco	2019-09-05	Triatoma dimidiata	0	1	0	0	1
1240	San Salvador	Panchimalco	2019-09-05	Triatoma dimidiata	0	1	0	0	1
1241	San Salvador	Panchimalco	2019-09-05	Triatoma dimidiata	0	1	0	0	1
1242	San Salvador	Panchimalco	2019-09-05	Triatoma dimidiata	0	1	0	0	1
1243	San Salvador	Panchimalco	2019-09-05	Triatoma dimidiata	0	1	0	0	1
1244	San Salvador	Panchimalco	2019-09-05	Triatoma dimidiata	0	1	0	0	1
1245	San Salvador	Panchimalco	2019-09-05	Triatoma dimidiata	0	1	0	0	1
1246	San Salvador	Panchimalco	2019-09-05	Triatoma dimidiata	0	1	0	0	1
1247	San Salvador	Panchimalco	2019-09-05	Triatoma dimidiata	0	1	0	0	1
1248	San Salvador	Panchimalco	2019-09-05	Triatoma dimidiata	0	1	0	0	1
1249	San Salvador	Panchimalco	2019-09-05	Triatoma dimidiata	0	1	0	0	1
1250	San Salvador	Panchimalco	2019-09-05	Triatoma dimidiata	0	1	0	0	1
1251	San Salvador	Panchimalco	2019-09-05	Triatoma dimidiata	0	1	0	0	1
1252	San Salvador	Panchimalco	2019-09-05	Triatoma dimidiata	0	1	0	0	1
1253	San Salvador	Panchimalco	2019-09-05	Triatoma dimidiata	0	1	0	0	1
1254	San Salvador	Panchimalco	2019-09-05	Triatoma dimidiata	0	1	0	0	1
1255	San Salvador	Panchimalco	2019-09-05	Triatoma dimidiata	0	1	0	0	1
1256	San Salvador	Panchimalco	2019-09-05	Triatoma dimidiata	0	1	0	0	1
1257	San Salvador	Panchimalco	2019-09-05	Triatoma dimidiata	0	1	0	0	1
1258	San Salvador	Panchimalco	2019-09-05	Triatoma dimidiata	0	1	0	0	1
1259	San Salvador	Panchimalco	2019-09-05	Triatoma dimidiata	0	1	0	0	1
1260	San Salvador	Panchimalco	2019-09-05	Triatoma dimidiata	0	1	0	0	1
1261	San Salvador	Nejapa	2019-09-10	Triatoma dimidiata	0	1	0	0	1
1262	San Salvador	Nejapa	2019-09-10	Triatoma dimidiata	0	1	0	0	1
1263	San Salvador	Nejapa	2019-09-10	Triatoma dimidiata	0	1	0	0	1
1264	San Salvador	Nejapa	2019-09-10	Triatoma dimidiata	0	1	0	0	1
1265	San Salvador	Nejapa	2019-09-10	Triatoma dimidiata	0	1	0	0	1
1266	San Salvador	Nejapa	2019-09-10	Triatoma dimidiata	0	1	0	0	1
1267	San Salvador	Nejapa	2019-09-10	Triatoma dimidiata	0	1	0	0	1
1268	San Salvador	Nejapa	2019-09-10	Triatoma dimidiata	0	1	0	0	1
1269	San Salvador	Nejapa	2019-09-10	Triatoma dimidiata	0	1	0	0	1
1270	San Salvador	Nejapa	2019-09-10	Triatoma dimidiata	0	1	0	0	1
1271	San Salvador	Nejapa	2019-09-10	Triatoma dimidiata	0	1	0	0	1
1272	San Salvador	Nejapa	2019-09-10	Triatoma dimidiata	0	1	0	0	1
1273	San Salvador	Nejapa	2019-09-10	Triatoma dimidiata	0	1	0	0	1
1274	San Salvador	Nejapa	2019-09-10	Triatoma dimidiata	0	1	0	0	1
1275	San Salvador	Nejapa	2019-09-10	Triatoma dimidiata	0	1	0	0	1
1276	San Salvador	Nejapa	2019-09-10	Triatoma dimidiata	0	1	0	0	1
1277	San Salvador	Nejapa	2019-09-10	Triatoma dimidiata	0	1	0	0	1
1278	San Salvador	Nejapa	2019-09-10	Triatoma dimidiata	0	1	0	0	1
1279	San Salvador	Nejapa	2019-09-10	Triatoma dimidiata	0	1	0	0	1
1280	San Salvador	Nejapa	2019-09-10	Triatoma dimidiata	0	1	0	0	1
1281	San Salvador	Nejapa	2019-09-10	Triatoma dimidiata	0	1	0	0	1
1282	San Salvador	Nejapa	2019-09-10	Triatoma dimidiata	0	1	0	0	1
1283	San Salvador	Nejapa	2019-09-10	Triatoma dimidiata	1	0	0	1	0
1284	San Salvador	Nejapa	2019-09-10	Triatoma dimidiata	1	0	0	0	1
1285	San Salvador	Nejapa	2019-09-10	Triatoma dimidiata	1	0	0	0	1
1286	San Salvador	Nejapa	2019-09-10	Triatoma dimidiata	1	0	0	1	0
1287	San Salvador	Nejapa	2019-09-10	Triatoma dimidiata	1	0	0	0	1
1288	San Salvador	Nejapa	2019-09-10	Triatoma dimidiata	1	0	0	0	1
1289	San Salvador	Nejapa	2019-09-10	Triatoma dimidiata	1	0	0	0	1
1290	San Salvador	Nejapa	2019-09-10	Triatoma dimidiata	1	0	0	1	0
1291	San Salvador	Nejapa	2019-09-10	Triatoma dimidiata	1	0	0	0	1
1292	San Salvador	Nejapa	2019-09-10	Triatoma dimidiata	1	0	0	0	1
1293	San Salvador	Tonacatepeque	2019-09-12	Triatoma dimidiata	1	0	0	0	1
1294	San Salvador	Tonacatepeque	2019-09-12	Triatoma dimidiata	1	0	0	0	1
1295	San Salvador	Tonacatepeque	2019-09-12	Triatoma dimidiata	1	0	0	0	1
1296	San Salvador	Tonacatepeque	2019-09-12	Triatoma dimidiata	1	0	0	0	1
1297	San Salvador	Tonacatepeque	2019-09-12	Triatoma dimidiata	1	0	0	0	1
1298	San Salvador	Tonacatepeque	2019-09-12	Triatoma dimidiata	1	0	0	0	1
1299	San Salvador	Tonacatepeque	2019-09-12	Triatoma dimidiata	1	0	0	0	1
1300	San Salvador	Tonacatepeque	2019-09-12	Triatoma dimidiata	1	0	0	0	1
1301	San Salvador	Tonacatepeque	2019-09-12	Triatoma dimidiata	1	0	0	0	1
1302	San Salvador	Tonacatepeque	2019-09-12	Triatoma dimidiata	1	0	0	0	1
1303	San Salvador	Tonacatepeque	2019-09-12	Triatoma dimidiata	1	0	0	0	1
1304	San Salvador	Tonacatepeque	2019-09-12	Triatoma dimidiata	1	0	0	0	1
1305	San Salvador	Tonacatepeque	2019-09-12	Triatoma dimidiata	1	0	0	0	1
1306	San Salvador	Tonacatepeque	2019-09-12	Triatoma dimidiata	1	0	0	0	1
1307	San Salvador	Tonacatepeque	2019-09-12	Triatoma dimidiata	1	0	0	0	1
1308	San Salvador	Tonacatepeque	2019-09-12	Triatoma dimidiata	1	0	0	0	1
1309	San Salvador	Tonacatepeque	2019-09-12	Triatoma dimidiata	1	0	0	0	1
1310	San Salvador	Tonacatepeque	2019-09-12	Triatoma dimidiata	1	0	0	0	1
1311	San Salvador	Tonacatepeque	2019-09-12	Triatoma dimidiata	1	0	0	0	1
1312	San Salvador	Tonacatepeque	2019-09-12	Triatoma dimidiata	1	0	0	0	1
1313	San Salvador	Tonacatepeque	2019-09-12	Triatoma dimidiata	1	0	0	0	1
1314	San Salvador	Tonacatepeque	2019-09-12	Triatoma dimidiata	1	0	0	0	1
1315	San Salvador	Tonacatepeque	2019-09-12	Triatoma dimidiata	1	0	0	0	1
1316	San Salvador	Tonacatepeque	2019-09-12	Triatoma dimidiata	1	0	0	0	1
1317	San Salvador	Tonacatepeque	2019-09-12	Triatoma dimidiata	1	0	0	0	1
1318	San Salvador	Tonacatepeque	2019-09-12	Triatoma dimidiata	1	0	0	0	1
1319	San Salvador	Tonacatepeque	2019-09-12	Triatoma dimidiata	1	0	0	0	1
1320	San Salvador	Tonacatepeque	2019-09-12	Triatoma dimidiata	1	0	0	0	1
1321	San Salvador	Tonacatepeque	2019-09-12	Triatoma dimidiata	1	0	0	0	1
1322	San Salvador	Tonacatepeque	2019-09-12	Triatoma dimidiata	1	0	0	0	1
1323	San Salvador	Tonacatepeque	2019-09-12	Triatoma dimidiata	1	0	0	0	1
1324	San Salvador	Tonacatepeque	2019-09-12	Triatoma dimidiata	1	0	0	0	1
1325	San Salvador	Tonacatepeque	2019-09-12	Triatoma dimidiata	1	0	0	0	1
1326	San Salvador	Tonacatepeque	2019-09-12	Triatoma dimidiata	1	0	0	0	1
1327	San Salvador	Tonacatepeque	2019-09-12	Triatoma dimidiata	1	0	0	0	1
1328	San Salvador	Tonacatepeque	2019-09-12	Triatoma dimidiata	1	0	0	0	1
1329	San Salvador	Tonacatepeque	2019-09-12	Triatoma dimidiata	1	0	0	0	1
1330	San Salvador	Tonacatepeque	2019-09-12	Triatoma dimidiata	1	0	0	0	1
1331	San Salvador	Tonacatepeque	2019-09-12	Triatoma dimidiata	1	0	0	0	1
1332	San Salvador	Tonacatepeque	2019-09-12	Triatoma dimidiata	1	0	0	0	1
1333	San Salvador	Tonacatepeque	2019-09-12	Triatoma dimidiata	1	0	0	0	1
1334	San Salvador	Tonacatepeque	2019-09-12	Triatoma dimidiata	1	0	0	0	1
1335	San Salvador	Tonacatepeque	2019-09-12	Triatoma dimidiata	1	0	0	0	1
1336	San Salvador	Tonacatepeque	2019-09-12	Triatoma dimidiata	1	0	0	0	1
1337	San Salvador	Tonacatepeque	2019-09-12	Triatoma dimidiata	1	0	0	0	1
1338	San Salvador	Tonacatepeque	2019-09-12	Triatoma dimidiata	1	0	0	0	1
1339	San Salvador	Tonacatepeque	2019-09-12	Triatoma dimidiata	1	0	0	0	1
1340	San Salvador	Tonacatepeque	2019-09-12	Triatoma dimidiata	1	0	0	0	1
1341	San Salvador	Tonacatepeque	2019-09-12	Triatoma dimidiata	1	0	0	0	1
1342	San Salvador	Tonacatepeque	2019-09-12	Triatoma dimidiata	1	0	0	0	1
1343	San Salvador	Tonacatepeque	2019-09-12	Triatoma dimidiata	1	0	0	0	1
1344	San Salvador	Tonacatepeque	2019-09-12	Triatoma dimidiata	1	0	0	0	1
1345	San Salvador	Tonacatepeque	2019-09-12	Triatoma dimidiata	1	0	0	0	1
1346	San Salvador	Tonacatepeque	2019-09-12	Triatoma dimidiata	1	0	0	0	1
1347	San Salvador	Tonacatepeque	2019-09-12	Triatoma dimidiata	1	0	0	0	1
1348	San Salvador	Tonacatepeque	2019-09-12	Triatoma dimidiata	1	0	0	0	1
1349	San Salvador	Tonacatepeque	2019-09-12	Triatoma dimidiata	1	0	0	0	1
1350	San Salvador	Tonacatepeque	2019-09-12	Triatoma dimidiata	1	0	0	0	1
1351	San Salvador	Tonacatepeque	2019-09-12	Triatoma dimidiata	1	0	0	0	1
1352	San Salvador	Tonacatepeque	2019-09-12	Triatoma dimidiata	1	0	0	0	1
1353	San Salvador	Tonacatepeque	2019-09-12	Triatoma dimidiata	1	0	0	0	1
1354	San Salvador	Tonacatepeque	2019-09-12	Triatoma dimidiata	1	0	0	0	1
1355	San Salvador	Tonacatepeque	2019-09-12	Triatoma dimidiata	1	0	0	0	1
1356	San Salvador	Tonacatepeque	2019-09-12	Triatoma dimidiata	1	0	0	0	1
1357	San Salvador	Tonacatepeque	2019-09-12	Triatoma dimidiata	1	0	0	0	1
1358	San Salvador	Tonacatepeque	2019-09-12	Triatoma dimidiata	1	0	0	0	1
1359	San Salvador	Tonacatepeque	2019-09-12	Triatoma dimidiata	1	0	0	0	1
1360	San Salvador	Tonacatepeque	2019-09-12	Triatoma dimidiata	1	0	0	0	1
1361	San Salvador	Tonacatepeque	2019-09-12	Triatoma dimidiata	1	0	0	0	1
1362	San Salvador	Tonacatepeque	2019-09-12	Triatoma dimidiata	1	0	0	0	1
1363	San Salvador	Tonacatepeque	2019-09-12	Triatoma dimidiata	1	0	0	0	1
1364	San Salvador	Tonacatepeque	2019-09-12	Triatoma dimidiata	1	0	0	0	1
1365	San Salvador	Tonacatepeque	2019-09-12	Triatoma dimidiata	1	0	0	0	1
1366	San Salvador	Tonacatepeque	2019-09-12	Triatoma dimidiata	1	0	0	0	1
1367	San Salvador	Tonacatepeque	2019-09-12	Triatoma dimidiata	1	0	0	0	1
1368	San Salvador	Tonacatepeque	2019-09-12	Triatoma dimidiata	1	0	0	0	1
1369	San Salvador	Tonacatepeque	2019-09-12	Triatoma dimidiata	1	0	0	0	1
1370	San Salvador	Tonacatepeque	2019-09-12	Triatoma dimidiata	1	0	0	0	1
1371	San Salvador	Tonacatepeque	2019-09-12	Triatoma dimidiata	1	0	0	0	1
1372	San Salvador	Tonacatepeque	2019-09-12	Triatoma dimidiata	1	0	0	0	1
1373	San Salvador	Tonacatepeque	2019-09-12	Triatoma dimidiata	1	0	0	0	1
1374	San Salvador	Tonacatepeque	2019-09-12	Triatoma dimidiata	1	0	0	0	1
1375	San Salvador	Tonacatepeque	2019-09-12	Triatoma dimidiata	1	0	0	0	1
1376	San Salvador	Tonacatepeque	2019-09-12	Triatoma dimidiata	1	0	0	0	1
1377	San Salvador	Tonacatepeque	2019-09-12	Triatoma dimidiata	1	0	0	0	1
1378	San Salvador	Tonacatepeque	2019-09-12	Triatoma dimidiata	1	0	0	0	1
1379	San Salvador	Tonacatepeque	2019-09-12	Triatoma dimidiata	1	0	0	0	1
1380	San Salvador	Tonacatepeque	2019-09-12	Triatoma dimidiata	1	0	0	0	1
1381	San Salvador	Tonacatepeque	2019-09-12	Triatoma dimidiata	1	0	0	0	1
1382	San Salvador	Tonacatepeque	2019-09-12	Triatoma dimidiata	1	0	0	0	1
1383	San Salvador	Tonacatepeque	2019-09-12	Triatoma dimidiata	1	0	0	0	1
1384	San Salvador	Tonacatepeque	2019-09-12	Triatoma dimidiata	1	0	0	0	1
1385	San Salvador	Tonacatepeque	2019-09-12	Triatoma dimidiata	1	0	0	0	1
1386	San Salvador	Tonacatepeque	2019-09-12	Triatoma dimidiata	1	0	0	0	1
1387	San Salvador	Tonacatepeque	2019-09-12	Triatoma dimidiata	1	0	0	0	1
1388	Cuscatlán	Tenancingo	2019-09-19	Triatoma dimidiata	1	0	0	1	0
1389	Cuscatlán	Tenancingo	2019-09-19	Triatoma dimidiata	1	0	0	0	1
1390	Cuscatlán	Tenancingo	2019-09-19	Triatoma dimidiata	1	0	0	0	1
1391	Cuscatlán	Tenancingo	2019-09-19	Triatoma dimidiata	1	0	0	0	1
1392	Cuscatlán	Tenancingo	2019-09-19	Triatoma dimidiata	1	0	0	0	1
1393	Cuscatlán	Tenancingo	2019-09-19	Triatoma dimidiata	1	0	0	0	1
1394	Cuscatlán	Tenancingo	2019-09-19	Triatoma dimidiata	1	0	0	0	1
1395	Cuscatlán	Tenancingo	2019-09-19	Triatoma dimidiata	1	0	0	0	1
1396	Cuscatlán	Tenancingo	2019-09-19	Triatoma dimidiata	1	0	0	0	1
1397	Cuscatlán	Tenancingo	2019-09-19	Triatoma dimidiata	1	0	0	0	1
1398	Cuscatlán	Tenancingo	2019-09-19	Triatoma dimidiata	1	0	0	0	1
1399	Cuscatlán	Tenancingo	2019-09-19	Triatoma dimidiata	1	0	0	0	1
1400	Cuscatlán	Tenancingo	2019-09-19	Triatoma dimidiata	1	0	0	0	1
1401	Cuscatlán	Tenancingo	2019-09-19	Triatoma dimidiata	1	0	0	0	1
1402	Cuscatlán	Tenancingo	2019-09-19	Triatoma dimidiata	1	0	0	0	1
1403	Cuscatlán	Tenancingo	2019-09-19	Triatoma dimidiata	1	0	0	0	1
1404	Cuscatlán	Tenancingo	2019-09-19	Triatoma dimidiata	1	0	0	0	1
1405	Cuscatlán	Tenancingo	2019-09-19	Triatoma dimidiata	1	0	0	0	1
1406	Cuscatlán	Tenancingo	2019-09-19	Triatoma dimidiata	1	0	0	0	1
1407	Cuscatlán	Tenancingo	2019-09-19	Triatoma dimidiata	1	0	0	0	1
1408	Cuscatlán	Tenancingo	2019-09-19	Triatoma dimidiata	1	0	0	0	1
1409	Cuscatlán	Tenancingo	2019-09-19	Triatoma dimidiata	1	0	0	0	1
1410	Cuscatlán	Tenancingo	2019-09-19	Triatoma dimidiata	1	0	0	0	1
1411	Cuscatlán	Tenancingo	2019-09-19	Triatoma dimidiata	1	0	0	1	0
1412	Cuscatlán	Tenancingo	2019-09-19	Triatoma dimidiata	1	0	0	0	1
1413	Cuscatlán	Tenancingo	2019-09-19	Triatoma dimidiata	1	0	0	0	1
1414	Cuscatlán	Tenancingo	2019-09-19	Triatoma dimidiata	1	0	0	0	1
1415	Cuscatlán	Tenancingo	2019-09-19	Triatoma dimidiata	1	0	0	0	1
1416	Cuscatlán	Tenancingo	2019-09-19	Triatoma dimidiata	1	0	0	0	1
1417	Cuscatlán	Tenancingo	2019-09-19	Triatoma dimidiata	1	0	0	0	1
1418	Cuscatlán	Tenancingo	2019-09-19	Triatoma dimidiata	1	0	0	0	1
1419	San Vicente	Santa Clara	2019-09-26	Triatoma dimidiata	1	0	0	0	1
1420	San Vicente	Santa Clara	2019-09-26	Triatoma dimidiata	1	0	0	0	1
1421	San Vicente	Santa Clara	2019-09-26	Triatoma dimidiata	1	0	0	0	1
1422	San Vicente	Santa Clara	2019-09-26	Triatoma dimidiata	1	0	0	0	1
1423	La Paz	Zacatecoluca	2019-11-29	Triatoma dimidiata	0	1	0	0	1
1424	La Paz	Zacatecoluca	2019-11-29	Triatoma dimidiata	1	0	0	0	1
1425	La Paz	Zacatecoluca	2019-11-29	Triatoma dimidiata	1	0	0	0	1
1426	La Paz	Zacatecoluca	2019-11-29	Triatoma dimidiata	1	0	0	0	1
1427	La Paz	Zacatecoluca	2019-11-29	Triatoma dimidiata	1	0	0	0	1
1428	La Paz	Zacatecoluca	2019-11-29	Triatoma dimidiata	1	0	0	0	1
1429	La Paz	Zacatecoluca	2019-11-29	Triatoma dimidiata	1	0	0	0	1
1430	La Paz	Zacatecoluca	2019-11-29	Triatoma dimidiata	1	0	0	0	1
1431	La Paz	Zacatecoluca	2019-11-29	Triatoma dimidiata	1	0	0	0	1
1432	La Paz	Zacatecoluca	2019-11-29	Triatoma dimidiata	1	0	0	0	1
1433	La Paz	Zacatecoluca	2019-11-29	Triatoma dimidiata	1	0	0	0	1
1434	La Paz	Zacatecoluca	2019-11-29	Triatoma dimidiata	1	0	0	0	1
1435	La Paz	Zacatecoluca	2019-11-29	Triatoma dimidiata	1	0	0	0	1
1436	La Paz	Zacatecoluca	2019-11-29	Triatoma dimidiata	1	0	0	0	1
1437	La Paz	Zacatecoluca	2019-11-29	Triatoma dimidiata	1	0	0	0	1
1438	La Paz	Zacatecoluca	2019-11-29	Triatoma dimidiata	1	0	0	0	1
1439	La Paz	Zacatecoluca	2019-11-29	Triatoma dimidiata	1	0	0	0	1
1440	La Paz	Zacatecoluca	2019-11-29	Triatoma dimidiata	1	0	0	0	1
1441	La Paz	Zacatecoluca	2019-11-29	Triatoma dimidiata	1	0	0	0	1
1442	La Paz	Zacatecoluca	2019-11-29	Triatoma dimidiata	1	0	0	0	1
1443	La Paz	Zacatecoluca	2019-11-29	Triatoma dimidiata	1	0	0	0	1
1444	La Paz	Zacatecoluca	2019-11-29	Triatoma dimidiata	1	0	0	0	1
1445	La Paz	Zacatecoluca	2019-11-29	Triatoma dimidiata	1	0	0	0	1
1446	La Paz	Zacatecoluca	2019-11-29	Triatoma dimidiata	1	0	0	0	1
1447	La Paz	Zacatecoluca	2019-11-29	Triatoma dimidiata	1	0	0	0	1
1448	La Paz	Zacatecoluca	2019-11-29	Triatoma dimidiata	1	0	0	0	1
1449	La Paz	Zacatecoluca	2019-11-29	Triatoma dimidiata	1	0	0	0	1
1450	La Paz	Zacatecoluca	2019-11-29	Triatoma dimidiata	1	0	0	0	1
1451	La Paz	Zacatecoluca	2019-11-29	Triatoma dimidiata	1	0	0	0	1
1452	La Paz	Zacatecoluca	2019-11-29	Triatoma dimidiata	1	0	0	0	1
1453	La Paz	Zacatecoluca	2019-11-30	Triatoma dimidiata	1	0	0	0	1
1454	La Paz	Zacatecoluca	2019-11-30	Triatoma dimidiata	1	0	0	0	1
1455	La Paz	Zacatecoluca	2019-11-30	Triatoma dimidiata	1	0	0	0	1
1456	La Paz	Zacatecoluca	2019-11-30	Triatoma dimidiata	1	0	0	0	1
1457	La Paz	Zacatecoluca	2019-11-30	Triatoma dimidiata	1	0	0	0	1
1458	La Paz	Zacatecoluca	2019-11-30	Triatoma dimidiata	0	1	0	0	1
1459	La Paz	Zacatecoluca	2019-11-30	Triatoma dimidiata	0	1	0	0	1
1460	La Paz	Zacatecoluca	2019-11-30	Triatoma dimidiata	0	1	0	0	1
1461	La Paz	Zacatecoluca	2019-11-30	Triatoma dimidiata	0	1	0	0	1
1462	La Paz	Zacatecoluca	2019-11-30	Triatoma dimidiata	0	1	0	0	1
1463	La Paz	Zacatecoluca	2019-11-30	Triatoma dimidiata	0	1	0	0	1
1464	La Paz	Zacatecoluca	2019-11-30	Triatoma dimidiata	0	1	0	0	1
1465	La Paz	Zacatecoluca	2019-11-30	Triatoma dimidiata	0	1	0	0	1
1466	La Paz	Zacatecoluca	2019-11-30	Triatoma dimidiata	0	1	0	0	1
1467	La Paz	Zacatecoluca	2019-11-30	Triatoma dimidiata	0	1	0	0	1
1468	La Paz	Zacatecoluca	2019-11-30	Triatoma dimidiata	0	1	0	0	1
1469	La Paz	Zacatecoluca	2019-11-30	Triatoma dimidiata	0	1	0	0	1
1470	La Paz	Zacatecoluca	2019-11-30	Triatoma dimidiata	0	1	0	0	1
1471	La Paz	Zacatecoluca	2019-11-30	Triatoma dimidiata	0	1	0	0	1
1472	La Paz	Zacatecoluca	2019-11-30	Triatoma dimidiata	0	1	0	0	1
1473	La Paz	Zacatecoluca	2019-11-30	Triatoma dimidiata	0	1	0	0	1
1474	La Paz	Zacatecoluca	2019-11-30	Triatoma dimidiata	0	1	0	0	1
1475	La Paz	Zacatecoluca	2019-11-30	Triatoma dimidiata	0	1	0	0	1
1476	La Paz	Zacatecoluca	2019-11-30	Triatoma dimidiata	0	1	0	0	1
1477	La Paz	Zacatecoluca	2019-11-30	Triatoma dimidiata	0	1	0	0	1
1478	La Paz	Zacatecoluca	2019-11-30	Triatoma dimidiata	0	1	0	0	1
1479	La Paz	Zacatecoluca	2019-11-30	Triatoma dimidiata	0	1	0	0	1
1480	La Paz	Zacatecoluca	2019-11-30	Triatoma dimidiata	1	0	0	0	1
1481	La Paz	Zacatecoluca	2019-11-30	Triatoma dimidiata	1	0	0	0	1
1482	Cabañas	Ilobasco	2020-02-24	Triatoma dimidiata	1	0	0	0	1
1483	Cabañas	Ilobasco	2020-02-24	Triatoma dimidiata	1	0	0	0	1
1484	Cabañas	Ilobasco	2020-02-24	Triatoma dimidiata	1	0	0	0	1
1485	Cabañas	Ilobasco	2020-02-24	Triatoma dimidiata	1	0	0	0	1
1486	Cabañas	Ilobasco	2020-02-24	Triatoma dimidiata	1	0	0	0	1
1487	Cabañas	Ilobasco	2020-02-24	Triatoma dimidiata	1	0	0	0	1
1488	Cabañas	Ilobasco	2020-02-24	Triatoma dimidiata	1	0	0	0	1
1489	Cabañas	Ilobasco	2020-02-24	Triatoma dimidiata	1	0	0	0	1
1490	Cabañas	Ilobasco	2020-02-24	Triatoma dimidiata	1	0	0	0	1
1491	Cabañas	Ilobasco	2020-02-24	Triatoma dimidiata	1	0	0	0	1
1492	Cabañas	Ilobasco	2020-02-24	Triatoma dimidiata	1	0	0	0	1
1493	Cabañas	Ilobasco	2020-02-24	Triatoma dimidiata	1	0	0	0	1
1494	Cabañas	Ilobasco	2020-02-24	Triatoma dimidiata	1	0	0	0	1
1495	Cabañas	Ilobasco	2020-02-24	Triatoma dimidiata	1	0	0	0	1
1496	Cabañas	Ilobasco	2020-02-24	Triatoma dimidiata	1	0	0	0	1
1497	Cabañas	Ilobasco	2020-02-24	Triatoma dimidiata	1	0	0	0	1
1498	Cabañas	Ilobasco	2020-02-24	Triatoma dimidiata	1	0	0	0	1
1499	Cabañas	Ilobasco	2020-02-24	Triatoma dimidiata	1	0	0	0	1
1500	Cabañas	Ilobasco	2020-02-24	Triatoma dimidiata	1	0	0	0	1
1501	Cabañas	Ilobasco	2020-02-24	Triatoma dimidiata	1	0	0	0	1
1502	Cabañas	Ilobasco	2020-02-24	Triatoma dimidiata	1	0	0	0	1
1503	Cabañas	Ilobasco	2020-02-24	Triatoma dimidiata	1	0	0	0	1
1504	Cabañas	Ilobasco	2020-02-24	Triatoma dimidiata	1	0	0	0	1
1505	Cabañas	Ilobasco	2020-02-24	Triatoma dimidiata	1	0	0	0	1
1506	Cabañas	Ilobasco	2020-02-24	Triatoma dimidiata	1	0	0	0	1
1507	Cabañas	Ilobasco	2020-02-24	Triatoma dimidiata	1	0	0	0	1
1508	Cabañas	Ilobasco	2020-02-24	Triatoma dimidiata	1	0	0	0	1
1509	Cabañas	Ilobasco	2020-02-24	Triatoma dimidiata	1	0	0	0	1
1510	Cabañas	Ilobasco	2020-02-24	Triatoma dimidiata	1	0	0	0	1
1511	Cabañas	Ilobasco	2020-02-24	Triatoma dimidiata	1	0	0	0	1
1512	Cabañas	Ilobasco	2020-02-24	Triatoma dimidiata	1	0	0	0	1
1513	Cabañas	Ilobasco	2020-02-24	Triatoma dimidiata	1	0	0	0	1
1514	Cabañas	Ilobasco	2020-02-24	Triatoma dimidiata	1	0	0	0	1
1515	Cabañas	Ilobasco	2020-02-24	Triatoma dimidiata	1	0	0	0	1
1516	Cabañas	Ilobasco	2020-02-24	Triatoma dimidiata	1	0	0	0	1
1517	Cabañas	Ilobasco	2020-02-24	Triatoma dimidiata	1	0	0	0	1
1518	Cabañas	Ilobasco	2020-02-24	Triatoma dimidiata	1	0	0	0	1
1519	Cabañas	Ilobasco	2020-02-24	Triatoma dimidiata	1	0	0	0	1
1520	Cabañas	Ilobasco	2020-02-24	Triatoma dimidiata	1	0	0	0	1
1521	Cabañas	Ilobasco	2020-02-24	Triatoma dimidiata	1	0	0	0	1
1522	Cabañas	Ilobasco	2020-02-24	Triatoma dimidiata	1	0	0	0	1
1523	Cabañas	Ilobasco	2020-02-24	Triatoma dimidiata	1	0	0	0	1
1524	Cabañas	Ilobasco	2020-02-24	Triatoma dimidiata	1	0	0	0	1
1525	Cabañas	Ilobasco	2020-02-24	Triatoma dimidiata	1	0	0	1	0
1526	Cabañas	Ilobasco	2020-02-24	Triatoma dimidiata	1	0	0	1	0
1527	Cabañas	Ilobasco	2020-02-24	Triatoma dimidiata	1	0	0	1	0
1528	La Libertad	Colón	2020-11-10	Triatoma dimidiata	1	0	0	0	1
1529	La Libertad	Colón	2020-11-10	Triatoma dimidiata	1	0	0	1	0
